# Supplementary material for: The Mycobacterium tuberculosis ESX-5 secretion system enables carbon source utilization and growth in mice
Source: mBio. 2026 Jan 30;17(3):e03500-25. doi: 10.1128/mbio.03500-25 (PMC12977502; doi:10.1128/mbio.03500-25)
Supplement: Table S4 — Statistical analyses of main text figures. [file mbio.03500-25-s0002.xlsx]

## Sheet: Fig 1A. Ordinary one-way ANOVA 
Table S4. Statistical analyses of main text figures.
Fig 1A. Ordinary one-way ANOVA
Condition	Day	One-way ANOVA results
No carbon	2	Number of families	1
		Number of comparisons per family	2
		Alpha	0.05
		Dunnett's multiple comparisons test	Mean diff.	95.00% CI of diff.	Below threshold?	Summary	Adjusted P Value	A-?
		WT vs. eccD5 Tet-OFF	0.002667	-0.01992 to 0.02525	No	ns	0.9213	B	eccD5 Tet-OFF
		WT vs. eccD5 Tet-OFF +Atc	0.002	-0.02058 to 0.02458	No	ns	0.9545	C	eccD5 Tet-OFF +Atc
		Test details	Mean 1	Mean 2	Mean diff.	SE of diff.	n1	n2	q	DF
		WT vs. eccD5 Tet-OFF	0.03133	0.02867	0.002667	0.007888	3	3	0.3381	6
		WT vs. eccD5 Tet-OFF +Atc	0.03133	0.02933	0.002	0.007888	3	3	0.2535	6
Condition	Day	One-way ANOVA results
No carbon	4	Number of families	1
		Number of comparisons per family	2
		Alpha	0.05
		Dunnett's multiple comparisons test	Mean diff.	95.00% CI of diff.	Below threshold?	Summary	Adjusted P Value	A-?
		WT vs. eccD5 Tet-OFF	0.002333	-0.02048 to 0.02515	No	ns	0.8968	B	eccD5 Tet-OFF
		WT vs. eccD5 Tet-OFF +Atc	-0.0003333	-0.02315 to 0.02248	No	ns	0.9977	C	eccD5 Tet-OFF +Atc
		Test details	Mean 1	Mean 2	Mean diff.	SE of diff.	n1	n2	q	DF
		WT vs. eccD5 Tet-OFF	0.01467	0.01233	0.002333	0.0059	2	2	0.3955	3
		WT vs. eccD5 Tet-OFF +Atc	0.01467	0.015	-0.0003333	0.0059	2	2	0.05649	3
Condition	Day	One-way ANOVA results
No carbon	7	Number of families	1
		Number of comparisons per family	2
		Alpha	0.05
		Dunnett's multiple comparisons test	Mean diff.	95.00% CI of diff.	Below threshold?	Summary	Adjusted P Value	A-?
		WT vs. eccD5 Tet-OFF	-0.008	-0.01891 to 0.002909	No	ns	0.1362	B	eccD5 Tet-OFF
		WT vs. eccD5 Tet-OFF +Atc	-0.006667	-0.01758 to 0.004242	No	ns	0.2163	C	eccD5 Tet-OFF +Atc
		Test details	Mean 1	Mean 2	Mean diff.	SE of diff.	n1	n2	q	DF
		WT vs. eccD5 Tet-OFF	0.006	0.014	-0.008	0.00381	3	3	2.1	6
		WT vs. eccD5 Tet-OFF +Atc	0.006	0.01267	-0.006667	0.00381	3	3	1.75	6
Condition	Day	One-way ANOVA results
No carbon	9	Number of families	1
		Number of comparisons per family	2
		Alpha	0.05
		Dunnett's multiple comparisons test	Mean diff.	95.00% CI of diff.	Below threshold?	Summary	Adjusted P Value	A-?
		WT vs. eccD5 Tet-OFF	0.0006667	-0.008684 to 0.01002	No	ns	0.9701	B	eccD5 Tet-OFF
		WT vs. eccD5 Tet-OFF +Atc	0.004667	-0.004684 to 0.01402	No	ns	0.3262	C	eccD5 Tet-OFF +Atc
		Test details	Mean 1	Mean 2	Mean diff.	SE of diff.	n1	n2	q	DF
		WT vs. eccD5 Tet-OFF	0.01533	0.01467	0.0006667	0.003266	3	3	0.2041	6
		WT vs. eccD5 Tet-OFF +Atc	0.01533	0.01067	0.004667	0.003266	3	3	1.429	6
Condition	Day	One-way ANOVA results
No carbon	11	Number of families	1
		Number of comparisons per family	2
		Alpha	0.05
		Dunnett's multiple comparisons test	Mean diff.	95.00% CI of diff.	Below threshold?	Summary	Adjusted P Value	A-?
		WT vs. eccD5 Tet-OFF	-0.005333	-0.02076 to 0.01009	No	ns	0.5443	B	eccD5 Tet-OFF
		WT vs. eccD5 Tet-OFF +Atc	-0.003333	-0.01876 to 0.01209	No	ns	0.7706	C	eccD5 Tet-OFF +Atc
		Test details	Mean 1	Mean 2	Mean diff.	SE of diff.	n1	n2	q	DF
		WT vs. eccD5 Tet-OFF	0.008	0.01333	-0.005333	0.005389	3	3	0.9897	6
		WT vs. eccD5 Tet-OFF +Atc	0.008	0.01133	-0.003333	0.005389	3	3	0.6186	6
Condition	Day	One-way ANOVA results
No carbon	14	Number of families	1
		Number of comparisons per family	2
		Alpha	0.05
		Dunnett's multiple comparisons test	Mean diff.	95.00% CI of diff.	Below threshold?	Summary	Adjusted P Value	A-?
		WT vs. eccD5 Tet-OFF	0.009333	-0.009690 to 0.02836	No	ns	0.3361	B	eccD5 Tet-OFF
		WT vs. eccD5 Tet-OFF +Atc	0.01267	-0.006357 to 0.03169	No	ns	0.176	C	eccD5 Tet-OFF +Atc
		Test details	Mean 1	Mean 2	Mean diff.	SE of diff.	n1	n2	q	DF
		WT vs. eccD5 Tet-OFF	0.03933	0.03	0.009333	0.006644	3	3	1.405	6
		WT vs. eccD5 Tet-OFF +Atc	0.03933	0.02667	0.01267	0.006644	3	3	1.906	6
Condition	Day	One-way ANOVA results
No carbon	21	Number of families	1
		Number of comparisons per family	2
		Alpha	0.05
		Dunnett's multiple comparisons test	Mean diff.	95.00% CI of diff.	Below threshold?	Summary	Adjusted P Value	A-?
		WT vs. eccD5 Tet-OFF	0.026	-0.01367 to 0.06567	No	ns	0.1831	B	eccD5 Tet-OFF
		WT vs. eccD5 Tet-OFF +Atc	0.002	-0.03767 to 0.04167	No	ns	0.9849	C	eccD5 Tet-OFF +Atc
		Test details	Mean 1	Mean 2	Mean diff.	SE of diff.	n1	n2	q	DF
		WT vs. eccD5 Tet-OFF	0.05467	0.02867	0.026	0.01386	3	3	1.876	6
		WT vs. eccD5 Tet-OFF +Atc	0.05467	0.05267	0.002	0.01386	3	3	0.1443	6

## Sheet: Fig 1B. Ordinary one-way ANOVA 
Table S4. Statistical analyses of main text figures.
Fig 1B. Ordinary one-way ANOVA
Condition	Day	One-way ANOVA results
0.5% glycerol	2	Number of families	1
		Number of comparisons per family	2
		Alpha	0.05
		Dunnett's multiple comparisons test	Mean diff.	95.00% CI of diff.	Below threshold?	Summary	Adjusted P Value	A-?
		WT vs. eccD5 Tet-OFF -Atc	0.003333	-0.008938 to 0.01560	No	ns	0.6724	B	eccD5 Tet-OFF -Atc
		WT vs. eccD5 Tet-OFF +Atc	0.002667	-0.009605 to 0.01494	No	ns	0.7684	C	eccD5 Tet-OFF +Atc
		Test details	Mean 1	Mean 2	Mean diff.	SE of diff.	n1	n2	q	DF
		WT vs. eccD5 Tet-OFF -Atc	0.02933	0.026	0.003333	0.004286	3	3	0.7777	6
		WT vs. eccD5 Tet-OFF +Atc	0.02933	0.02667	0.002667	0.004286	3	3	0.6222	6
Condition	Day	One-way ANOVA results
0.5% glycerol	4	Number of families	1
		Number of comparisons per family	2
		Alpha	0.05
		Dunnett's multiple comparisons test	Mean diff.	95.00% CI of diff.	Below threshold?	Summary	Adjusted P Value	A-?
		WT vs. eccD5 Tet-OFF -Atc	0.02267	0.01294 to 0.03240	Yes	**	0.0016	B	eccD5 Tet-OFF -Atc
		WT vs. eccD5 Tet-OFF +Atc	0.02567	0.01479 to 0.03655	Yes	**	0.0015	C	eccD5 Tet-OFF +Atc
		Test details	Mean 1	Mean 2	Mean diff.	SE of diff.	n1	n2	q	DF
		WT vs. eccD5 Tet-OFF -Atc	0.06267	0.04	0.02267	0.003197	3	3	7.089	5
		WT vs. eccD5 Tet-OFF +Atc	0.06267	0.037	0.02567	0.003575	3	2	7.18	5
Condition	Day	One-way ANOVA results
0.5% glycerol	7	Number of families	1
		Number of comparisons per family	2
		Alpha	0.05
		Dunnett's multiple comparisons test	Mean diff.	95.00% CI of diff.	Below threshold?	Summary	Adjusted P Value	A-?
		WT vs. eccD5 Tet-OFF -Atc	0.1227	0.1157 to 0.1296	Yes	****	<0.0001	B	eccD5 Tet-OFF -Atc
		WT vs. eccD5 Tet-OFF +Atc	0.1293	0.1224 to 0.1363	Yes	****	<0.0001	C	eccD5 Tet-OFF +Atc
		Test details	Mean 1	Mean 2	Mean diff.	SE of diff.	n1	n2	q	DF
		WT vs. eccD5 Tet-OFF -Atc	0.1733	0.05067	0.1227	0.002434	3	3	50.39	6
		WT vs. eccD5 Tet-OFF +Atc	0.1733	0.044	0.1293	0.002434	3	3	53.13	6
Condition	Day	One-way ANOVA results
0.5% glycerol	9	Number of families	1
		Number of comparisons per family	2
		Alpha	0.05
		Dunnett's multiple comparisons test	Mean diff.	95.00% CI of diff.	Below threshold?	Summary	Adjusted P Value	A-?
		WT vs. eccD5 Tet-OFF -Atc	0.304	0.2622 to 0.3458	Yes	****	<0.0001	B	eccD5 Tet-OFF -Atc
		WT vs. eccD5 Tet-OFF +Atc	0.3347	0.2929 to 0.3765	Yes	****	<0.0001	C	eccD5 Tet-OFF +Atc
		Test details	Mean 1	Mean 2	Mean diff.	SE of diff.	n1	n2	q	DF
		WT vs. eccD5 Tet-OFF -Atc	0.3867	0.08267	0.304	0.0146	3	3	20.83	6
		WT vs. eccD5 Tet-OFF +Atc	0.3867	0.052	0.3347	0.0146	3	3	22.93	6
Condition	Day	One-way ANOVA results
0.5% glycerol	11	Number of families	1
		Number of comparisons per family	2
		Alpha	0.05
		Dunnett's multiple comparisons test	Mean diff.	95.00% CI of diff.	Below threshold?	Summary	Adjusted P Value	A-?
		WT vs. eccD5 Tet-OFF -Atc	0.65	0.5904 to 0.7096	Yes	****	<0.0001	B	eccD5 Tet-OFF -Atc
		WT vs. eccD5 Tet-OFF +Atc	0.726	0.6664 to 0.7856	Yes	****	<0.0001	C	eccD5 Tet-OFF +Atc
		Test details	Mean 1	Mean 2	Mean diff.	SE of diff.	n1	n2	q	DF
		WT vs. eccD5 Tet-OFF -Atc	0.784	0.134	0.65	0.02083	3	3	31.21	6
		WT vs. eccD5 Tet-OFF +Atc	0.784	0.058	0.726	0.02083	3	3	34.86	6
Condition	Day	One-way ANOVA results
0.5% glycerol	14	Number of families	1
		Number of comparisons per family	2
		Alpha	0.05
		Dunnett's multiple comparisons test	Mean diff.	95.00% CI of diff.	Below threshold?	Summary	Adjusted P Value	A-?
		WT vs. eccD5 Tet-OFF -Atc	2.16	1.052 to 3.268	Yes	**	0.0012	B	eccD5 Tet-OFF -Atc
		WT vs. eccD5 Tet-OFF +Atc	2.519	1.411 to 3.627	Yes	***	0.0004	C	eccD5 Tet-OFF +Atc
		Test details	Mean 1	Mean 2	Mean diff.	SE of diff.	n1	n2	q	DF
		WT vs. eccD5 Tet-OFF -Atc	2.595	0.4357	2.16	0.4238	4	4	5.096	9
		WT vs. eccD5 Tet-OFF +Atc	2.595	0.07667	2.519	0.4238	4	4	5.943	9
Condition	Day	One-way ANOVA results
0.5% glycerol	16	Number of families	1
		Number of comparisons per family	2
		Alpha	0.05
		Dunnett's multiple comparisons test	Mean diff.	95.00% CI of diff.	Below threshold?	Summary	Adjusted P Value	A-?
		WT vs. eccD5 Tet-OFF -Atc	1.941	1.904 to 1.978	Yes	****	<0.0001	B	eccD5 Tet-OFF -Atc
		WT vs. eccD5 Tet-OFF +Atc	2.214	2.177 to 2.251	Yes	****	<0.0001	C	eccD5 Tet-OFF +Atc
		Test details	Mean 1	Mean 2	Mean diff.	SE of diff.	n1	n2	q	DF
		WT vs. eccD5 Tet-OFF -Atc	2.29	0.3493	1.941	0.01287	3	3	150.8	6
		WT vs. eccD5 Tet-OFF +Atc	2.29	0.076	2.214	0.01287	3	3	172	6
Condition	Day	One-way ANOVA results
0.5% glycerol	18	Number of families	1
		Number of comparisons per family	2
		Alpha	0.05
		Dunnett's multiple comparisons test	Mean diff.	95.00% CI of diff.	Below threshold?	Summary	Adjusted P Value	A-?
		WT vs. eccD5 Tet-OFF -Atc	2.614	2.547 to 2.681	Yes	****	<0.0001	B	eccD5 Tet-OFF -Atc
		WT vs. eccD5 Tet-OFF +Atc	3.148	3.074 to 3.222	Yes	****	<0.0001	C	eccD5 Tet-OFF +Atc
		Test details	Mean 1	Mean 2	Mean diff.	SE of diff.	n1	n2	q	DF
		WT vs. eccD5 Tet-OFF -Atc	3.23	0.616	2.614	0.02188	3	3	119.4	5
		WT vs. eccD5 Tet-OFF +Atc	3.23	0.082	3.148	0.02447	3	2	128.7	5
Condition	Day	One-way ANOVA results
0.5% glycerol	21	Number of families	1
		Number of comparisons per family	2
		Alpha	0.05
		Dunnett's multiple comparisons test	Mean diff.	95.00% CI of diff.	Below threshold?	Summary	Adjusted P Value	A-?
		WT vs. eccD5 Tet-OFF -Atc	0.9741	0.1377 to 1.811	Yes	*	0.0212	B	eccD5 Tet-OFF -Atc
		WT vs. eccD5 Tet-OFF +Atc	1.129	0.2929 to 1.966	Yes	**	0.0075	C	eccD5 Tet-OFF +Atc
		Test details	Mean 1	Mean 2	Mean diff.	SE of diff.	n1	n2	q	DF
		WT vs. eccD5 Tet-OFF -Atc	1.183	0.2086	0.9741	0.3584	10	10	2.718	27
		WT vs. eccD5 Tet-OFF +Atc	1.183	0.05343	1.129	0.3584	10	10	3.151	27

## Sheet: Fig 1C. Ordinary one-way ANOVA 
Table S4. Statistical analyses of main text figures.
Fig 1C. Ordinary one-way ANOVA
Condition	Day	One-way ANOVA results
0.2% glucose	2	Number of families	1
		Number of comparisons per family	2
		Alpha	0.05
		Dunnett's multiple comparisons test	Mean diff.	95.00% CI of diff.	Below threshold?	Summary	Adjusted P Value	A-?
		WT vs. eccD5 Tet-OFF -Atc	0.002	-0.008760 to 0.01276	No	ns	0.7737	B	eccD5 Tet-OFF -Atc
		WT vs. eccD5 Tet-OFF +Atc	-0.002667	-0.01249 to 0.007156	No	ns	0.607	C	eccD5 Tet-OFF +Atc
		Test details	Mean 1	Mean 2	Mean diff.	SE of diff.	n1	n2	q	DF
		WT vs. eccD5 Tet-OFF -Atc	0.024	0.022	0.002	0.003266	2	2	0.6124	4
		WT vs. eccD5 Tet-OFF +Atc	0.024	0.02667	-0.002667	0.002981	2	3	0.8944	4
Condition	Day	One-way ANOVA results
0.2% glucose	4	Number of families	1
		Number of comparisons per family	2
		Alpha	0.05
		Dunnett's multiple comparisons test	Mean diff.	95.00% CI of diff.	Below threshold?	Summary	Adjusted P Value	A-?
		WT vs. eccD5 Tet-OFF -Atc	0.009	-0.002813 to 0.02081	No	ns	0.0974	B	eccD5 Tet-OFF -Atc
		WT vs. eccD5 Tet-OFF +Atc	0.018	0.006187 to 0.02981	Yes	*	0.0161	C	eccD5 Tet-OFF +Atc
		Test details	Mean 1	Mean 2	Mean diff.	SE of diff.	n1	n2	q	DF
		WT vs. eccD5 Tet-OFF -Atc	0.041	0.032	0.009	0.003055	2	2	2.946	3
		WT vs. eccD5 Tet-OFF +Atc	0.041	0.023	0.018	0.003055	2	2	5.892	3
Condition	Day	One-way ANOVA results
0.2% glucose	7	Number of families	1
		Number of comparisons per family	2
		Alpha	0.05
		Dunnett's multiple comparisons test	Mean diff.	95.00% CI of diff.	Below threshold?	Summary	Adjusted P Value	A-?
		WT vs. eccD5 Tet-OFF -Atc	0.02133	0.01386 to 0.02881	Yes	***	0.0003	B	eccD5 Tet-OFF -Atc
		WT vs. eccD5 Tet-OFF +Atc	0.03667	0.02919 to 0.04414	Yes	****	<0.0001	C	eccD5 Tet-OFF +Atc
		Test details	Mean 1	Mean 2	Mean diff.	SE of diff.	n1	n2	q	DF
		WT vs. eccD5 Tet-OFF -Atc	0.06933	0.048	0.02133	0.002611	3	3	8.172	6
		WT vs. eccD5 Tet-OFF +Atc	0.06933	0.03267	0.03667	0.002611	3	3	14.05	6
Condition	Day	One-way ANOVA results
0.2% glucose	9	Number of families	1
		Number of comparisons per family	2
		Alpha	0.05
		Dunnett's multiple comparisons test	Mean diff.	95.00% CI of diff.	Below threshold?	Summary	Adjusted P Value	A-?
		WT vs. eccD5 Tet-OFF -Atc	0.02267	0.008298 to 0.03703	Yes	**	0.0072	B	eccD5 Tet-OFF -Atc
		WT vs. eccD5 Tet-OFF +Atc	0.064	0.04963 to 0.07837	Yes	****	<0.0001	C	eccD5 Tet-OFF +Atc
		Test details	Mean 1	Mean 2	Mean diff.	SE of diff.	n1	n2	q	DF
		WT vs. eccD5 Tet-OFF -Atc	0.1	0.07733	0.02267	0.005018	3	3	4.517	6
		WT vs. eccD5 Tet-OFF +Atc	0.1	0.036	0.064	0.005018	3	3	12.75	6
Condition	Day	One-way ANOVA results
0.2% glucose	11	Number of families	1
		Number of comparisons per family	2
		Alpha	0.05
		Dunnett's multiple comparisons test	Mean diff.	95.00% CI of diff.	Below threshold?	Summary	Adjusted P Value	A-?
		WT vs. eccD5 Tet-OFF -Atc	0.03067	0.01830 to 0.04304	Yes	***	0.0007	B	eccD5 Tet-OFF -Atc
		WT vs. eccD5 Tet-OFF +Atc	0.1047	0.09230 to 0.1170	Yes	****	<0.0001	C	eccD5 Tet-OFF +Atc
		Test details	Mean 1	Mean 2	Mean diff.	SE of diff.	n1	n2	q	DF
		WT vs. eccD5 Tet-OFF -Atc	0.1393	0.1087	0.03067	0.00432	3	3	7.098	6
		WT vs. eccD5 Tet-OFF +Atc	0.1393	0.03467	0.1047	0.00432	3	3	24.23	6
Condition	Day	One-way ANOVA results
0.2% glucose	14	Number of families	1
		Number of comparisons per family	2
		Alpha	0.05
		Dunnett's multiple comparisons test	Mean diff.	95.00% CI of diff.	Below threshold?	Summary	Adjusted P Value	A-?
		WT vs. eccD5 Tet-OFF -Atc	0.03733	0.02700 to 0.04767	Yes	****	<0.0001	B	eccD5 Tet-OFF -Atc
		WT vs. eccD5 Tet-OFF +Atc	0.1487	0.1383 to 0.1590	Yes	****	<0.0001	C	eccD5 Tet-OFF +Atc
		Test details	Mean 1	Mean 2	Mean diff.	SE of diff.	n1	n2	q	DF
		WT vs. eccD5 Tet-OFF -Atc	0.1867	0.1493	0.03733	0.003611	3	3	10.34	6
		WT vs. eccD5 Tet-OFF +Atc	0.1867	0.038	0.1487	0.003611	3	3	41.17	6
Condition	Day	One-way ANOVA results
0.2% glucose	16	Number of families	1
		Number of comparisons per family	2
		Alpha	0.05
		Dunnett's multiple comparisons test	Mean diff.	95.00% CI of diff.	Below threshold?	Summary	Adjusted P Value	A-?
		WT vs. eccD5 Tet-OFF -Atc	0.02467	0.009318 to 0.04002	Yes	**	0.0066	B	eccD5 Tet-OFF -Atc
		WT vs. eccD5 Tet-OFF +Atc	0.2067	0.1913 to 0.2220	Yes	****	<0.0001	C	eccD5 Tet-OFF +Atc
		Test details	Mean 1	Mean 2	Mean diff.	SE of diff.	n1	n2	q	DF
		WT vs. eccD5 Tet-OFF -Atc	0.2547	0.23	0.02467	0.005361	3	3	4.601	6
		WT vs. eccD5 Tet-OFF +Atc	0.2547	0.048	0.2067	0.005361	3	3	38.55	6
Condition	Day	One-way ANOVA results
0.2% glucose	18	Number of families	1
		Number of comparisons per family	2
		Alpha	0.05
		Dunnett's multiple comparisons test	Mean diff.	95.00% CI of diff.	Below threshold?	Summary	Adjusted P Value	A-?
		WT vs. eccD5 Tet-OFF -Atc	0.03867	0.01724 to 0.06009	Yes	**	0.0037	B	eccD5 Tet-OFF -Atc
		WT vs. eccD5 Tet-OFF +Atc	0.3	0.2786 to 0.3214	Yes	****	<0.0001	C	eccD5 Tet-OFF +Atc
		Test details	Mean 1	Mean 2	Mean diff.	SE of diff.	n1	n2	q	DF
		WT vs. eccD5 Tet-OFF -Atc	0.3473	0.3087	0.03867	0.007483	3	3	5.167	6
		WT vs. eccD5 Tet-OFF +Atc	0.3473	0.04733	0.3	0.007483	3	3	40.09	6
Condition	Day	One-way ANOVA results
0.2% glucose	21	Number of families	1
		Number of comparisons per family	2
		Alpha	0.05
		Dunnett's multiple comparisons test	Mean diff.	95.00% CI of diff.	Below threshold?	Summary	Adjusted P Value	A-?
		WT vs. eccD5 Tet-OFF -Atc	0.02667	-0.003673 to 0.05701	No	ns	0.0784	B	eccD5 Tet-OFF -Atc
		WT vs. eccD5 Tet-OFF +Atc	0.402	0.3717 to 0.4323	Yes	****	<0.0001	C	eccD5 Tet-OFF +Atc
		Test details	Mean 1	Mean 2	Mean diff.	SE of diff.	n1	n2	q	DF
		WT vs. eccD5 Tet-OFF -Atc	0.454	0.4273	0.02667	0.0106	3	3	2.516	6
		WT vs. eccD5 Tet-OFF +Atc	0.454	0.052	0.402	0.0106	3	3	37.94	6

## Sheet: Fig 1D. Ordinary one-way ANOVA 
Table S4. Statistical analyses of main text figures.
Fig 1D. Ordinary one-way ANOVA.
Condition	Day	One-way ANOVA results
0.2% Tween-40	2	Number of families	1
		Number of comparisons per family	2
		Alpha	0.05
		Dunnett's multiple comparisons test	Mean diff.	95.00% CI of diff.	Below threshold?	Summary	Adjusted P Value	A-?
		WT vs. eccD5 Tet-OFF -Atc	-0.01333	-0.02173 to -0.004941	Yes	**	0.007	B	eccD5 Tet-OFF -Atc
		WT vs. eccD5 Tet-OFF +Atc	0.02333	0.01494 to 0.03173	Yes	***	0.0004	C	eccD5 Tet-OFF +Atc
		Test details	Mean 1	Mean 2	Mean diff.	SE of diff.	n1	n2	q	DF
		WT vs. eccD5 Tet-OFF -Atc	0.04467	0.058	-0.01333	0.002931	3	3	4.549	6
		WT vs. eccD5 Tet-OFF +Atc	0.04467	0.02133	0.02333	0.002931	3	3	7.96	6
Condition	Day	One-way ANOVA results
0.2% Tween-40	4	Number of families	1
		Number of comparisons per family	2
		Alpha	0.05
		Dunnett's multiple comparisons test	Mean diff.	95.00% CI of diff.	Below threshold?	Summary	Adjusted P Value	A-?
		WT vs. eccD5 Tet-OFF -Atc	-0.03067	-0.05152 to -0.009816	Yes	*	0.01	B	eccD5 Tet-OFF -Atc
		WT vs. eccD5 Tet-OFF +Atc	0.06467	0.04382 to 0.08552	Yes	***	0.0002	C	eccD5 Tet-OFF +Atc
		Test details	Mean 1	Mean 2	Mean diff.	SE of diff.	n1	n2	q	DF
		WT vs. eccD5 Tet-OFF -Atc	0.08533	0.116	-0.03067	0.007283	3	3	4.211	6
		WT vs. eccD5 Tet-OFF +Atc	0.08533	0.02067	0.06467	0.007283	3	3	8.88	6
Condition	Day	One-way ANOVA results
0.2% Tween-40	7	Number of families	1
		Number of comparisons per family	2
		Alpha	0.05
		Dunnett's multiple comparisons test	Mean diff.	95.00% CI of diff.	Below threshold?	Summary	Adjusted P Value	A-?
		WT vs. eccD5 Tet-OFF -Atc	0.01067	-0.05882 to 0.08015	No	ns	0.8726	B	eccD5 Tet-OFF -Atc
		WT vs. eccD5 Tet-OFF +Atc	0.24	0.1705 to 0.3095	Yes	***	0.0001	C	eccD5 Tet-OFF +Atc
		Test details	Mean 1	Mean 2	Mean diff.	SE of diff.	n1	n2	q	DF
		WT vs. eccD5 Tet-OFF -Atc	0.2547	0.244	0.01067	0.02427	3	3	0.4395	6
		WT vs. eccD5 Tet-OFF +Atc	0.2547	0.01467	0.24	0.02427	3	3	9.889	6
Condition	Day	One-way ANOVA results
0.2% Tween-40	9	Number of families	1
		Number of comparisons per family	2
		Alpha	0.05
		Dunnett's multiple comparisons test	Mean diff.	95.00% CI of diff.	Below threshold?	Summary	Adjusted P Value	A-?
		WT vs. eccD5 Tet-OFF -Atc	0.07467	0.02521 to 0.1241	Yes	**	0.0089	B	eccD5 Tet-OFF -Atc
		WT vs. eccD5 Tet-OFF +Atc	0.4533	0.4039 to 0.5028	Yes	****	<0.0001	C	eccD5 Tet-OFF +Atc
		Test details	Mean 1	Mean 2	Mean diff.	SE of diff.	n1	n2	q	DF
		WT vs. eccD5 Tet-OFF -Atc	0.4667	0.392	0.07467	0.01727	3	3	4.323	6
		WT vs. eccD5 Tet-OFF +Atc	0.4667	0.01333	0.4533	0.01727	3	3	26.24	6
Condition	Day	One-way ANOVA results
0.2% Tween-40	11	Number of families	1
		Number of comparisons per family	2
		Alpha	0.05
		Dunnett's multiple comparisons test	Mean diff.	95.00% CI of diff.	Below threshold?	Summary	Adjusted P Value	A-?
		WT vs. eccD5 Tet-OFF -Atc	0.06933	0.02366 to 0.1150	Yes	**	0.0086	B	eccD5 Tet-OFF -Atc
		WT vs. eccD5 Tet-OFF +Atc	0.554	0.5083 to 0.5997	Yes	****	<0.0001	C	eccD5 Tet-OFF +Atc
		Test details	Mean 1	Mean 2	Mean diff.	SE of diff.	n1	n2	q	DF
		WT vs. eccD5 Tet-OFF -Atc	0.564	0.4947	0.06933	0.01595	3	3	4.346	6
		WT vs. eccD5 Tet-OFF +Atc	0.564	0.01	0.554	0.01595	3	3	34.73	6
Condition	Day	One-way ANOVA results
0.2% Tween-40	14	Number of families	1
		Number of comparisons per family	2
		Alpha	0.05
		Dunnett's multiple comparisons test	Mean diff.	95.00% CI of diff.	Below threshold?	Summary	Adjusted P Value	A-?
		WT vs. eccD5 Tet-OFF -Atc	0.08	0.05080 to 0.1092	Yes	***	0.0004	B	eccD5 Tet-OFF -Atc
		WT vs. eccD5 Tet-OFF +Atc	0.566	0.5368 to 0.5952	Yes	****	<0.0001	C	eccD5 Tet-OFF +Atc
		Test details	Mean 1	Mean 2	Mean diff.	SE of diff.	n1	n2	q	DF
		WT vs. eccD5 Tet-OFF -Atc	0.5767	0.4967	0.08	0.0102	3	3	7.845	6
		WT vs. eccD5 Tet-OFF +Atc	0.5767	0.01067	0.566	0.0102	3	3	55.5	6

## Sheet: Fig 1E. Ordinary one-way ANOVA 
Table S4. Statistical analyses of main text figures.
Fig 1E. Ordinary one-way ANOVA.
Condition	Day	One-way ANOVA results
0.01% cholesterol	2	Number of families	1
		Number of comparisons per family	2
		Alpha	0.05
		Dunnett's multiple comparisons test	Mean diff.	95.00% CI of diff.	Below threshold?	Summary	Adjusted P Value	A-?
		WT vs. eccD5 Tet-OFF	0.002667	-0.005726 to 0.01106	No	ns	0.5915	B	eccD5 Tet-OFF
		WT vs. eccD5 Tet-OFF +Atc	0.003333	-0.005059 to 0.01173	No	ns	0.4625	C	eccD5 Tet-OFF +Atc
		Test details	Mean 1	Mean 2	Mean diff.	SE of diff.	n1	n2	q	DF
		WT vs. eccD5 Tet-OFF	0.024	0.02133	0.002667	0.002931	3	3	0.9097	6
		WT vs. eccD5 Tet-OFF +Atc	0.024	0.02067	0.003333	0.002931	3	3	1.137	6
Condition	Day	One-way ANOVA results
0.01% cholesterol	4	Number of families	1
		Number of comparisons per family	2
		Alpha	0.05
		Dunnett's multiple comparisons test	Mean diff.	95.00% CI of diff.	Below threshold?	Summary	Adjusted P Value	A-?
		WT vs. eccD5 Tet-OFF	-0.025	-0.1043 to 0.05425	No	ns	0.5955	B	eccD5 Tet-OFF
		WT vs. eccD5 Tet-OFF +Atc	0.02	-0.05925 to 0.09925	No	ns	0.7067	C	eccD5 Tet-OFF +Atc
		Test details	Mean 1	Mean 2	Mean diff.	SE of diff.	n1	n2	q	DF
		WT vs. eccD5 Tet-OFF	0.09533	0.1203	-0.025	0.02768	3	3	0.9032	6
		WT vs. eccD5 Tet-OFF +Atc	0.09533	0.07533	0.02	0.02768	3	3	0.7225	6
Condition	Day	One-way ANOVA results
0.01% cholesterol	9	Number of families	1
		Number of comparisons per family	2
		Alpha	0.05
		Dunnett's multiple comparisons test	Mean diff.	95.00% CI of diff.	Below threshold?	Summary	Adjusted P Value	A-?
		WT vs. eccD5 Tet-OFF	0.06933	-0.08926 to 0.2279	No	ns	0.4048	B	eccD5 Tet-OFF
		WT vs. eccD5 Tet-OFF +Atc	0.206	0.04741 to 0.3646	Yes	*	0.0175	C	eccD5 Tet-OFF +Atc
		Test details	Mean 1	Mean 2	Mean diff.	SE of diff.	n1	n2	q	DF
		WT vs. eccD5 Tet-OFF	0.3227	0.2533	0.06933	0.05539	3	3	1.252	6
		WT vs. eccD5 Tet-OFF +Atc	0.3227	0.1167	0.206	0.05539	3	3	3.719	6
Condition	Day	One-way ANOVA results
0.01% cholesterol	11	Number of families	1
		Number of comparisons per family	2
		Alpha	0.05
		Dunnett's multiple comparisons test	Mean diff.	95.00% CI of diff.	Below threshold?	Summary	Adjusted P Value	A-?
		WT vs. eccD5 Tet-OFF	0.167	-0.05033 to 0.3843	No	ns	0.1192	B	eccD5 Tet-OFF
		WT vs. eccD5 Tet-OFF +Atc	0.27	0.05267 to 0.4873	Yes	*	0.0212	C	eccD5 Tet-OFF +Atc
		Test details	Mean 1	Mean 2	Mean diff.	SE of diff.	n1	n2	q	DF
		WT vs. eccD5 Tet-OFF	0.6993	0.5323	0.167	0.07591	3	3	2.2	6
		WT vs. eccD5 Tet-OFF +Atc	0.6993	0.4293	0.27	0.07591	3	3	3.557	6
Condition	Day	One-way ANOVA results
0.01% cholesterol	14	Number of families	1
		Number of comparisons per family	2
		Alpha	0.05
		Dunnett's multiple comparisons test	Mean diff.	95.00% CI of diff.	Below threshold?	Summary	Adjusted P Value	A-?
		WT vs. eccD5 Tet-OFF	0.1347	-0.1102 to 0.3796	No	ns	0.2714	B	eccD5 Tet-OFF
		WT vs. eccD5 Tet-OFF +Atc	0.296	0.05111 to 0.5409	Yes	*	0.0238	C	eccD5 Tet-OFF +Atc
		Test details	Mean 1	Mean 2	Mean diff.	SE of diff.	n1	n2	q	DF
		WT vs. eccD5 Tet-OFF	0.7747	0.64	0.1347	0.08553	3	3	1.574	6
		WT vs. eccD5 Tet-OFF +Atc	0.7747	0.4787	0.296	0.08553	3	3	3.461	6
Condition	Day	One-way ANOVA results
0.01% cholesterol	16	Number of families	1
		Number of comparisons per family	2
		Alpha	0.05
		Dunnett's multiple comparisons test	Mean diff.	95.00% CI of diff.	Below threshold?	Summary	Adjusted P Value	A-?
		WT vs. eccD5 Tet-OFF	0.2333	0.0007116 to 0.4660	Yes	*	0.0494	B	eccD5 Tet-OFF
		WT vs. eccD5 Tet-OFF +Atc	0.308	0.07538 to 0.5406	Yes	*	0.0161	C	eccD5 Tet-OFF +Atc
		Test details	Mean 1	Mean 2	Mean diff.	SE of diff.	n1	n2	q	DF
		WT vs. eccD5 Tet-OFF	0.8933	0.66	0.2333	0.08125	3	3	2.872	6
		WT vs. eccD5 Tet-OFF +Atc	0.8933	0.5853	0.308	0.08125	3	3	3.791	6
Condition	Day	One-way ANOVA results
0.01% cholesterol	18	Number of families	1
		Number of comparisons per family	2
		Alpha	0.05
		Dunnett's multiple comparisons test	Mean diff.	95.00% CI of diff.	Below threshold?	Summary	Adjusted P Value	A-?
		WT vs. eccD5 Tet-OFF	0.004667	-0.3890 to 0.3984	No	ns	0.9992	B	eccD5 Tet-OFF
		WT vs. eccD5 Tet-OFF +Atc	0.1333	-0.2604 to 0.5270	No	ns	0.556	C	eccD5 Tet-OFF +Atc
		Test details	Mean 1	Mean 2	Mean diff.	SE of diff.	n1	n2	q	DF
		WT vs. eccD5 Tet-OFF	0.7907	0.786	0.004667	0.1375	3	3	0.03394	6
		WT vs. eccD5 Tet-OFF +Atc	0.7907	0.6573	0.1333	0.1375	3	3	0.9696	6
Condition	Day	One-way ANOVA results
0.01% cholesterol	21	Number of families	1
		Number of comparisons per family	2
		Alpha	0.05
		Dunnett's multiple comparisons test	Mean diff.	95.00% CI of diff.	Below threshold?	Summary	Adjusted P Value	A-?
		WT vs. eccD5 Tet-OFF	0.01867	-0.3397 to 0.3770	No	ns	0.9839	B	eccD5 Tet-OFF
		WT vs. eccD5 Tet-OFF +Atc	0.2813	-0.07700 to 0.6397	No	ns	0.1119	C	eccD5 Tet-OFF +Atc
		Test details	Mean 1	Mean 2	Mean diff.	SE of diff.	n1	n2	q	DF
		WT vs. eccD5 Tet-OFF	0.8587	0.84	0.01867	0.1252	3	3	0.1491	6
		WT vs. eccD5 Tet-OFF +Atc	0.8587	0.5773	0.2813	0.1252	3	3	2.248	6

## Sheet: Fig 2A. 2way ANOVA
Table S4. Statistical analyses of main text figures.
Fig 2A. 2-way ANOVA
Within each row, compare columns (simple effects within rows)
Number of families	12
Number of comparisons per family	3
Alpha	0.05
Dunnett's multiple comparisons test	Mean diff.	95.00% CI of diff.	Below threshold?	Summary	Adjusted P Value
Day 0
WT pMV261 vs. WT pMV261 +Atc	0
WT pMV261 vs. WT pMV-mspA	0
WT pMV261 vs. WT pMV-mspA +Atc	0
Day 2
WT pMV261 vs. WT pMV261 +Atc	0.018	0.004899 to 0.03110	Yes	*	0.025
WT pMV261 vs. WT pMV-mspA	0.009	-0.01324 to 0.03124	No	ns	0.2611
WT pMV261 vs. WT pMV-mspA +Atc	0.016	-0.01139 to 0.04339	No	ns	0.1384
Day 4
WT pMV261 vs. WT pMV261 +Atc	-0.003333	-0.03042 to 0.02376	No	ns	0.8248
WT pMV261 vs. WT pMV-mspA	-0.002	-0.005411 to 0.001411	No	ns	0.2122
WT pMV261 vs. WT pMV-mspA +Atc	-0.0006667	-0.007108 to 0.005774	No	ns	0.9395
Day 7
WT pMV261 vs. WT pMV261 +Atc	-0.01333	-0.03003 to 0.003358	No	ns	0.0899
WT pMV261 vs. WT pMV-mspA	-0.006667	-0.01816 to 0.004827	No	ns	0.2135
WT pMV261 vs. WT pMV-mspA +Atc	-0.01333	-0.02483 to -0.001840	Yes	*	0.0313
Day 9
WT pMV261 vs. WT pMV261 +Atc	-0.03267	-0.06920 to 0.003863	No	ns	0.0627
WT pMV261 vs. WT pMV-mspA	-0.01533	-0.03457 to 0.003906	No	ns	0.0831
WT pMV261 vs. WT pMV-mspA +Atc	-0.03533	-0.05876 to -0.01191	Yes	*	0.0199
Day 11
WT pMV261 vs. WT pMV261 +Atc	-0.084	-0.1418 to -0.02623	Yes	*	0.0164
WT pMV261 vs. WT pMV-mspA	-0.01467	-0.05577 to 0.02644	No	ns	0.5032
WT pMV261 vs. WT pMV-mspA +Atc	-0.07867	-0.1237 to -0.03365	Yes	**	0.0077
Day 14
WT pMV261 vs. WT pMV261 +Atc	-0.3753	-0.6788 to -0.07186	Yes	*	0.0324
WT pMV261 vs. WT pMV-mspA	-0.007333	-0.05782 to 0.04315	No	ns	0.84
WT pMV261 vs. WT pMV-mspA +Atc	-0.4193	-0.5606 to -0.2781	Yes	**	0.0036
Day 16
WT pMV261 vs. WT pMV261 +Atc	-0.7633	-1.038 to -0.4886	Yes	**	0.0036
WT pMV261 vs. WT pMV-mspA	0.006667	-0.1054 to 0.1187	No	ns	0.9919
WT pMV261 vs. WT pMV-mspA +Atc	-0.7233	-0.9346 to -0.5121	Yes	**	0.0015
Day 18
WT pMV261 vs. WT pMV261 +Atc	-1.45	-2.341 to -0.5586	Yes	*	0.0185
WT pMV261 vs. WT pMV-mspA	0.006667	-0.1561 to 0.1694	No	ns	0.997
WT pMV261 vs. WT pMV-mspA +Atc	-1.377	-1.548 to -1.205	Yes	****	<0.0001
Day 21
WT pMV261 vs. WT pMV261 +Atc	-0.6767	-1.731 to 0.3780	No	ns	0.1662
WT pMV261 vs. WT pMV-mspA	0.3833	-1.070 to 1.836	No	ns	0.6177
WT pMV261 vs. WT pMV-mspA +Atc	-0.84	-1.743 to 0.06267	No	ns	0.0586
Day 24
WT pMV261 vs. WT pMV261 +Atc	0.3	-0.05026 to 0.6503	No	ns	0.0795
WT pMV261 vs. WT pMV-mspA	0.1633	-0.1580 to 0.4847	No	ns	0.2859
WT pMV261 vs. WT pMV-mspA +Atc	0.33	0.02429 to 0.6357	Yes	*	0.041
Day 28
WT pMV261 vs. WT pMV261 +Atc	0.4033	-0.1615 to 0.9682	No	ns	0.099
WT pMV261 vs. WT pMV-mspA	0.09667	-0.9438 to 1.137	No	ns	0.9026
WT pMV261 vs. WT pMV-mspA +Atc	0.39	-0.1146 to 0.8946	No	ns	0.0854
Test details	Mean 1	Mean 2	Mean diff.	SE of diff.	N1	N2	q	DF
Day 0
WT pMV261 vs. WT pMV261 +Atc	0.01	0.01	0	0	3	3
WT pMV261 vs. WT pMV-mspA	0.01	0.01	0	0	3	3
WT pMV261 vs. WT pMV-mspA +Atc	0.01	0.01	0	0	3	3
Day 2
WT pMV261 vs. WT pMV261 +Atc	0.03133	0.01333	0.018	0.002494	3	3	7.216	2.306
WT pMV261 vs. WT pMV-mspA	0.03133	0.02233	0.009	0.003902	3	3	2.307	2.12
WT pMV261 vs. WT pMV-mspA +Atc	0.03133	0.01533	0.016	0.004714	3	3	3.394	2.082
Day 4
WT pMV261 vs. WT pMV261 +Atc	0.04667	0.05	-0.003333	0.004667	3	3	0.7143	2.083
WT pMV261 vs. WT pMV-mspA	0.04667	0.04867	-0.002	0.0009428	3	3	2.121	4
WT pMV261 vs. WT pMV-mspA +Atc	0.04667	0.04733	-0.0006667	0.001491	3	3	0.4472	2.941
Day 7
WT pMV261 vs. WT pMV261 +Atc	0.096	0.1093	-0.01333	0.004055	3	3	3.288	3.165
WT pMV261 vs. WT pMV-mspA	0.096	0.1027	-0.006667	0.003127	3	3	2.132	3.872
WT pMV261 vs. WT pMV-mspA +Atc	0.096	0.1093	-0.01333	0.003127	3	3	4.264	3.872
Day 9
WT pMV261 vs. WT pMV261 +Atc	0.1473	0.18	-0.03267	0.006566	3	3	4.975	2.172
WT pMV261 vs. WT pMV-mspA	0.1473	0.1627	-0.01533	0.003944	3	3	3.888	2.508
WT pMV261 vs. WT pMV-mspA +Atc	0.1473	0.1827	-0.03533	0.00457	3	3	7.731	2.369
Day 11
WT pMV261 vs. WT pMV261 +Atc	0.2347	0.3187	-0.084	0.01464	3	3	5.739	3.392
WT pMV261 vs. WT pMV-mspA	0.2347	0.2493	-0.01467	0.01135	3	3	1.292	3.993
WT pMV261 vs. WT pMV-mspA +Atc	0.2347	0.3133	-0.07867	0.01226	3	3	6.418	3.878
Day 14
WT pMV261 vs. WT pMV261 +Atc	0.49	0.8653	-0.3753	0.05382	3	3	6.974	2.143
WT pMV261 vs. WT pMV-mspA	0.49	0.4973	-0.007333	0.01079	3	3	0.6796	2.64
WT pMV261 vs. WT pMV-mspA +Atc	0.49	0.9093	-0.4193	0.02913	3	3	14.4	2.525
Day 16
WT pMV261 vs. WT pMV261 +Atc	0.79	1.553	-0.7633	0.05954	3	3	12.82	2.687
WT pMV261 vs. WT pMV-mspA	0.79	0.7833	0.006667	0.03073	3	3	0.2169	3.934
WT pMV261 vs. WT pMV-mspA +Atc	0.79	1.513	-0.7233	0.04978	3	3	14.53	3.02
Day 18
WT pMV261 vs. WT pMV261 +Atc	1.237	2.687	-1.45	0.156	3	3	9.298	2.115
WT pMV261 vs. WT pMV-mspA	1.237	1.23	0.006667	0.04333	3	3	0.1538	3.713
WT pMV261 vs. WT pMV-mspA +Atc	1.237	2.613	-1.377	0.04497	3	3	30.61	3.608
Day 21
WT pMV261 vs. WT pMV261 +Atc	2.06	2.737	-0.6767	0.2816	3	3	2.403	3.732
WT pMV261 vs. WT pMV-mspA	2.06	1.677	0.3833	0.3505	3	3	1.094	3.13
WT pMV261 vs. WT pMV-mspA +Atc	2.06	2.9	-0.84	0.1791	3	3	4.691	2.413
Day 24
WT pMV261 vs. WT pMV261 +Atc	3.387+A122	3.087	0.3	0.09603	3	3	3.124	3.933
WT pMV261 vs. WT pMV-mspA	3.387	3.223	0.1633	0.08882	3	3	1.839	3.999
WT pMV261 vs. WT pMV-mspA +Atc	3.387	3.057	0.33	0.07087	3	3	4.657	2.948
Day 28
WT pMV261 vs. WT pMV261 +Atc	3.453	3.05	0.4033	0.104	3	3	3.879	2.225
WT pMV261 vs. WT pMV-mspA	3.453	3.357	0.09667	0.1784	3	3	0.5419	2.074
WT pMV261 vs. WT pMV-mspA +Atc	3.453	3.063	0.39	0.09481	3	3	4.114	2.273

## Sheet: Fig 2B. 2way ANOVA
Table S4. Statistical analyses of main text figures.
Fig 2B. 2-way ANOVA
Within each row, compare columns (simple effects within rows)
Number of families	9
Number of comparisons per family	3
Alpha	0.05
Dunnett's multiple comparisons test	Mean diff.	95.00% CI of diff.	Below threshold?	Summary	Adjusted P Value
Day 0
WT pMV261 vs. WT pMV261 +Atc	0
WT pMV261 vs. WT pMV-mspA	0
WT pMV261 vs. WT pMV-mspA +Atc	0
Day 4
WT pMV261 vs. WT pMV261 +Atc	0.02	-0.02556 to 0.06556	No	ns	0.2288
WT pMV261 vs. WT pMV-mspA	0.01267	-0.03338 to 0.05871	No	ns	0.4383
WT pMV261 vs. WT pMV-mspA +Atc	0	-0.04123 to 0.04123	No	ns	>0.9999
Day 7
WT pMV261 vs. WT pMV261 +Atc	0.034	-0.03530 to 0.1033	No	ns	0.2282
WT pMV261 vs. WT pMV-mspA	0.02267	-0.04787 to 0.09320	No	ns	0.4295
WT pMV261 vs. WT pMV-mspA +Atc	0.01533	-0.05432 to 0.08499	No	ns	0.6517
Day 11
WT pMV261 vs. WT pMV261 +Atc	0.03933	-0.02677 to 0.1054	No	ns	0.1638
WT pMV261 vs. WT pMV-mspA	0	-0.06991 to 0.06991	No	ns	>0.9999
WT pMV261 vs. WT pMV-mspA +Atc	-0.012	-0.07552 to 0.05152	No	ns	0.7849
Day 14
WT pMV261 vs. WT pMV261 +Atc	0.05267	-0.08764 to 0.1930	No	ns	0.2882
WT pMV261 vs. WT pMV-mspA	0.002667	-0.1687 to 0.1740	No	ns	0.9998
WT pMV261 vs. WT pMV-mspA +Atc	-0.02267	-0.1641 to 0.1188	No	ns	0.714
Day 18
WT pMV261 vs. WT pMV261 +Atc	0.02467	-0.2293 to 0.2786	No	ns	0.8864
WT pMV261 vs. WT pMV-mspA	-0.022	-0.2746 to 0.2306	No	ns	0.9749
WT pMV261 vs. WT pMV-mspA +Atc	-0.06	-0.3078 to 0.1878	No	ns	0.5071
Day 21
WT pMV261 vs. WT pMV261 +Atc	0.07333	-0.1985 to 0.3451	No	ns	0.5465
WT pMV261 vs. WT pMV-mspA	0.02	-0.3696 to 0.4096	No	ns	0.9933
WT pMV261 vs. WT pMV-mspA +Atc	-0.05867	-0.3232 to 0.2059	No	ns	0.6781
Day 24
WT pMV261 vs. WT pMV261 +Atc	0.072	-0.4561 to 0.6001	No	ns	0.7715
WT pMV261 vs. WT pMV-mspA	0.016	-0.3925 to 0.4245	No	ns	0.9969
WT pMV261 vs. WT pMV-mspA +Atc	-0.06133	-0.4894 to 0.3667	No	ns	0.8604
Day 28
WT pMV261 vs. WT pMV261 +Atc	0.2013	-0.05621 to 0.4589	No	ns	0.0837
WT pMV261 vs. WT pMV-mspA	0.01067	-0.3387 to 0.3600	No	ns	0.9985
WT pMV261 vs. WT pMV-mspA +Atc	0.1587	-0.06774 to 0.3851	No	ns	0.12
Test details	Mean 1	Mean 2	Mean diff.	SE of diff.	N1	N2	q	DF
Day 0
WT pMV261 vs. WT pMV261 +Atc	0.01	0.01	0	0	3	3
WT pMV261 vs. WT pMV-mspA	0.01	0.01	0	0	3	3
WT pMV261 vs. WT pMV-mspA +Atc	0.01	0.01	0	0	3	3
Day 4
WT pMV261 vs. WT pMV261 +Atc	0.02667	0.006667	0.02	0.007972	3	3	2.509	2.115
WT pMV261 vs. WT pMV-mspA	0.02667	0.014	0.01267	0.007944	3	3	1.594	2.086
WT pMV261 vs. WT pMV-mspA +Atc	0.02667	0.02667	0	0.0083	3	3	0	2.454
Day 7
WT pMV261 vs. WT pMV261 +Atc	0.07467	0.04067	0.034	0.01473	3	3	2.309	2.621
WT pMV261 vs. WT pMV-mspA	0.07467	0.052	0.02267	0.01458	3	3	1.555	2.532
WT pMV261 vs. WT pMV-mspA +Atc	0.07467	0.05933	0.01533	0.01468	3	3	1.044	2.594
Day 11
WT pMV261 vs. WT pMV261 +Atc	0.1193	0.08	0.03933	0.01467	3	3	2.682	2.773
WT pMV261 vs. WT pMV-mspA	0.1193	0.1193	0	0.01931	3	3	0	3.994
WT pMV261 vs. WT pMV-mspA +Atc	0.1193	0.1313	-0.012	0.0153	3	3	0.7841	3.124
Day 14
WT pMV261 vs. WT pMV261 +Atc	0.2033	0.1507	0.05267	0.02421	3	3	2.175	2.087
WT pMV261 vs. WT pMV-mspA	0.2033	0.2007	0.002667	0.0438	3	3	0.06089	3.444
WT pMV261 vs. WT pMV-mspA +Atc	0.2033	0.226	-0.02267	0.02415	3	3	0.9387	2.065
Day 18
WT pMV261 vs. WT pMV261 +Atc	0.3053	0.2807	0.02467	0.0425	3	3	0.5804	2.028
WT pMV261 vs. WT pMV-mspA	0.3053	0.3273	-0.022	0.06811	3	3	0.323	3.804
WT pMV261 vs. WT pMV-mspA +Atc	0.3053	0.3653	-0.06	0.04283	3	3	1.401	2.09
Day 21
WT pMV261 vs. WT pMV261 +Atc	0.4213	0.348	0.07333	0.05826	3	3	1.259	2.649
WT pMV261 vs. WT pMV-mspA	0.4213	0.4013	0.02	0.09927	3	3	0.2015	3.425
WT pMV261 vs. WT pMV-mspA +Atc	0.4213	0.48	-0.05867	0.05943	3	3	0.9871	2.82
Day 24
WT pMV261 vs. WT pMV261 +Atc	0.6013	0.5293	0.072	0.08738	3	3	0.824	2.007
WT pMV261 vs. WT pMV-mspA	0.6013	0.5853	0.016	0.1035	3	3	0.1545	3.394
WT pMV261 vs. WT pMV-mspA +Atc	0.6013	0.6627	-0.06133	0.09627	3	3	0.6371	2.825
Day 28
WT pMV261 vs. WT pMV261 +Atc	0.7373	0.536	0.2013	0.04884	3	3	4.122	2.296
WT pMV261 vs. WT pMV-mspA	0.7373	0.7267	0.01067	0.08826	3	3	0.1209	3.376
WT pMV261 vs. WT pMV-mspA +Atc	0.7373	0.5787	0.1587	0.053	3	3	2.994	2.99

## Sheet: Fig 2C. 2way ANOVA
Table S4. Statistical analyses of main text figures.
Fig 2C. 2-way ANOVA
Within each row, compare columns (simple effects within rows)
Number of families	12
Number of comparisons per family	3
Alpha	0.05
Dunnett's multiple comparisons test	Mean diff.	95.00% CI of diff.	Below threshold?	Summary	Adjusted P Value
Day 0
eccD5 Tet-OFF pMV261 vs. eccD5 Tet-OFF pMV261 +Atc	0
eccD5 Tet-OFF pMV261 vs. eccD5 Tet-OFF pMV-mspA	0
eccD5 Tet-OFF pMV261 vs. eccD5 Tet-OFF pMV-mspA +Atc	0
Day 2
eccD5 Tet-OFF pMV261 vs. eccD5 Tet-OFF pMV261 +Atc	0.01467	-0.02884 to 0.05818	No	ns	0.3777
eccD5 Tet-OFF pMV261 vs. eccD5 Tet-OFF pMV-mspA	-0.0006667	-0.04255 to 0.04122	No	ns	0.9996
eccD5 Tet-OFF pMV261 vs. eccD5 Tet-OFF pMV-mspA +Atc	0.003333	-0.04514 to 0.05180	No	ns	0.9498
Day 4
eccD5 Tet-OFF pMV261 vs. eccD5 Tet-OFF pMV261 +Atc	0.02	0.008184 to 0.03182	Yes	**	0.0083
eccD5 Tet-OFF pMV261 vs. eccD5 Tet-OFF pMV-mspA	0.01267	0.001765 to 0.02357	Yes	*	0.0329
eccD5 Tet-OFF pMV261 vs. eccD5 Tet-OFF pMV-mspA +Atc	0.01333	0.002464 to 0.02420	Yes	*	0.0264
Day 7
eccD5 Tet-OFF pMV261 vs. eccD5 Tet-OFF pMV261 +Atc	0.06	0.04263 to 0.07737	Yes	***	0.0008
eccD5 Tet-OFF pMV261 vs. eccD5 Tet-OFF pMV-mspA	0.05467	0.03519 to 0.07414	Yes	**	0.0019
eccD5 Tet-OFF pMV261 vs. eccD5 Tet-OFF pMV-mspA +Atc	0.06533	0.05287 to 0.07779	Yes	***	0.0002
Day 9
eccD5 Tet-OFF pMV261 vs. eccD5 Tet-OFF pMV261 +Atc	0.116	0.06836 to 0.1636	Yes	**	0.0081
eccD5 Tet-OFF pMV261 vs. eccD5 Tet-OFF pMV-mspA	0.09933	0.05852 to 0.1401	Yes	**	0.005
eccD5 Tet-OFF pMV261 vs. eccD5 Tet-OFF pMV-mspA +Atc	0.108	0.06466 to 0.1513	Yes	**	0.006
Day 11
eccD5 Tet-OFF pMV261 vs. eccD5 Tet-OFF pMV261 +Atc	0.226	0.01290 to 0.4391	Yes	*	0.0446
eccD5 Tet-OFF pMV261 vs. eccD5 Tet-OFF pMV-mspA	0.212	0.003215 to 0.4208	Yes	*	0.0485
eccD5 Tet-OFF pMV261 vs. eccD5 Tet-OFF pMV-mspA +Atc	0.2173	0.007388 to 0.4273	Yes	*	0.0467
Day 14
eccD5 Tet-OFF pMV261 vs. eccD5 Tet-OFF pMV261 +Atc	0.474	0.2221 to 0.7259	Yes	*	0.0145
eccD5 Tet-OFF pMV261 vs. eccD5 Tet-OFF pMV-mspA	0.4267	0.1946 to 0.6587	Yes	*	0.0135
eccD5 Tet-OFF pMV261 vs. eccD5 Tet-OFF pMV-mspA +Atc	0.4453	0.2078 to 0.6829	Yes	*	0.0135
Day 16
eccD5 Tet-OFF pMV261 vs. eccD5 Tet-OFF pMV261 +Atc	0.7913	0.4747 to 1.108	Yes	**	0.0083
eccD5 Tet-OFF pMV261 vs. eccD5 Tet-OFF pMV-mspA	0.7067	0.4370 to 0.9764	Yes	**	0.0048
eccD5 Tet-OFF pMV261 vs. eccD5 Tet-OFF pMV-mspA +Atc	0.7353	0.4658 to 1.005	Yes	**	0.0043
Day 18
eccD5 Tet-OFF pMV261 vs. eccD5 Tet-OFF pMV261 +Atc	1.249	1.062 to 1.435	Yes	***	0.001
eccD5 Tet-OFF pMV261 vs. eccD5 Tet-OFF pMV-mspA	1.115	0.9607 to 1.270	Yes	***	0.0002
eccD5 Tet-OFF pMV261 vs. eccD5 Tet-OFF pMV-mspA +Atc	1.136	0.9650 to 1.307	Yes	****	<0.0001
Day 21
eccD5 Tet-OFF pMV261 vs. eccD5 Tet-OFF pMV261 +Atc	1.368	0.9095 to 1.827	Yes	**	0.0058
eccD5 Tet-OFF pMV261 vs. eccD5 Tet-OFF pMV-mspA	1.192	0.7789 to 1.605	Yes	**	0.0047
eccD5 Tet-OFF pMV261 vs. eccD5 Tet-OFF pMV-mspA +Atc	1.138	0.7354 to 1.541	Yes	**	0.0045
Day 24
eccD5 Tet-OFF pMV261 vs. eccD5 Tet-OFF pMV261 +Atc	3.155	2.487 to 3.822	Yes	**	0.0023
eccD5 Tet-OFF pMV261 vs. eccD5 Tet-OFF pMV-mspA	2.663	2.104 to 3.223	Yes	***	0.001
eccD5 Tet-OFF pMV261 vs. eccD5 Tet-OFF pMV-mspA +Atc	2.313	1.785 to 2.842	Yes	***	0.0002
Day 28
eccD5 Tet-OFF pMV261 vs. eccD5 Tet-OFF pMV261 +Atc	3.253	2.618 to 3.887	Yes	**	0.002
eccD5 Tet-OFF pMV261 vs. eccD5 Tet-OFF pMV-mspA	2.443	1.948 to 2.938	Yes	***	0.0004
eccD5 Tet-OFF pMV261 vs. eccD5 Tet-OFF pMV-mspA +Atc	1.3	-0.06601 to 2.666	No	ns	0.0561
Test details	Mean 1	Mean 2	Mean diff.	SE of diff.	N1	N2	q	DF
Day 0
eccD5 Tet-OFF pMV261 vs. eccD5 Tet-OFF pMV261 +Atc	0.01	0.01	0	0	3	3
eccD5 Tet-OFF pMV261 vs. eccD5 Tet-OFF pMV-mspA	0.01	0.01	0	0	3	3
eccD5 Tet-OFF pMV261 vs. eccD5 Tet-OFF pMV-mspA +Atc	0.01	0.01	0	0	3	3
Day 2
eccD5 Tet-OFF pMV261 vs. eccD5 Tet-OFF pMV261 +Atc	0.028	0.01333	0.01467	0.008433	3	3	1.739	2.351
eccD5 Tet-OFF pMV261 vs. eccD5 Tet-OFF pMV-mspA	0.028	0.02867	-0.0006667	0.008589	3	3	0.07762	2.509
eccD5 Tet-OFF pMV261 vs. eccD5 Tet-OFF pMV-mspA +Atc	0.028	0.02467	0.003333	0.00811	3	3	0.411	2.027
Day 4
eccD5 Tet-OFF pMV261 vs. eccD5 Tet-OFF pMV261 +Atc	0.04	0.02	0.02	0.003266	3	3	6.124	4
eccD5 Tet-OFF pMV261 vs. eccD5 Tet-OFF pMV-mspA	0.04	0.02733	0.01267	0.002667	3	3	4.75	3.2
eccD5 Tet-OFF pMV261 vs. eccD5 Tet-OFF pMV-mspA +Atc	0.04	0.02667	0.01333	0.002906	3	3	4.588	3.741
Day 7
eccD5 Tet-OFF pMV261 vs. eccD5 Tet-OFF pMV261 +Atc	0.09867	0.03867	0.06	0.00457	3	3	13.13	3.63
eccD5 Tet-OFF pMV261 vs. eccD5 Tet-OFF pMV-mspA	0.09867	0.044	0.05467	0.004944	3	3	11.06	3.405
eccD5 Tet-OFF pMV261 vs. eccD5 Tet-OFF pMV-mspA +Atc	0.09867	0.03333	0.06533	0.003197	3	3	20.43	3.469
Day 9
eccD5 Tet-OFF pMV261 vs. eccD5 Tet-OFF pMV261 +Atc	0.1507	0.03467	0.116	0.0083	3	3	13.98	2.106
eccD5 Tet-OFF pMV261 vs. eccD5 Tet-OFF pMV-mspA	0.1507	0.05133	0.09933	0.008919	3	3	11.14	2.717
eccD5 Tet-OFF pMV261 vs. eccD5 Tet-OFF pMV-mspA +Atc	0.1507	0.04267	0.108	0.008615	3	3	12.54	2.419
Day 11
eccD5 Tet-OFF pMV261 vs. eccD5 Tet-OFF pMV261 +Atc	0.2633	0.03733	0.226	0.03549	3	3	6.368	2.018
eccD5 Tet-OFF pMV261 vs. eccD5 Tet-OFF pMV-mspA	0.2633	0.05133	0.212	0.03571	3	3	5.936	2.069
eccD5 Tet-OFF pMV261 vs. eccD5 Tet-OFF pMV-mspA +Atc	0.2633	0.046	0.2173	0.03565	3	3	6.096	2.055
Day 14
eccD5 Tet-OFF pMV261 vs. eccD5 Tet-OFF pMV261 +Atc	0.5147	0.04067	0.474	0.04169	3	3	11.37	2.007
eccD5 Tet-OFF pMV261 vs. eccD5 Tet-OFF pMV-mspA	0.5147	0.088	0.4267	0.04285	3	3	9.956	2.233
eccD5 Tet-OFF pMV261 vs. eccD5 Tet-OFF pMV-mspA +Atc	0.5147	0.06933	0.4453	0.04248	3	3	10.48	2.161
Day 16
eccD5 Tet-OFF pMV261 vs. eccD5 Tet-OFF pMV261 +Atc	0.8367	0.04533	0.7913	0.05244	3	3	15.09	2.008
eccD5 Tet-OFF pMV261 vs. eccD5 Tet-OFF pMV-mspA	0.8367	0.13	0.7067	0.05587	3	3	12.65	2.54
eccD5 Tet-OFF pMV261 vs. eccD5 Tet-OFF pMV-mspA +Atc	0.8367	0.1013	0.7353	0.05589	3	3	13.16	2.542
Day 18
eccD5 Tet-OFF pMV261 vs. eccD5 Tet-OFF pMV261 +Atc	1.3	0.05133	1.249	0.03258	3	3	38.32	2.11
eccD5 Tet-OFF pMV261 vs. eccD5 Tet-OFF pMV-mspA	1.3	0.1847	1.115	0.0361	3	3	30.9	2.978
eccD5 Tet-OFF pMV261 vs. eccD5 Tet-OFF pMV-mspA +Atc	1.3	0.164	1.136	0.04715	3	3	24.1	3.98
day 21
eccD5 Tet-OFF pMV261 vs. eccD5 Tet-OFF pMV261 +Atc	1.42	0.052	1.368	0.07575	3	3	18.06	2.004
eccD5 Tet-OFF pMV261 vs. eccD5 Tet-OFF pMV-mspA	1.42	0.228	1.192	0.07855	3	3	15.18	2.302
eccD5 Tet-OFF pMV261 vs. eccD5 Tet-OFF pMV-mspA +Atc	1.42	0.282	1.138	0.07944	3	3	14.33	2.399
Day 24
eccD5 Tet-OFF pMV261 vs. eccD5 Tet-OFF pMV261 +Atc	3.22	0.06533	3.155	0.1102	3	3	28.63	2.002
eccD5 Tet-OFF pMV261 vs. eccD5 Tet-OFF pMV-mspA	3.22	0.5567	2.663	0.1184	3	3	22.5	2.605
eccD5 Tet-OFF pMV261 vs. eccD5 Tet-OFF pMV-mspA +Atc	3.22	0.9067	2.313	0.144	3	3	16.06	3.888
Day 28
eccD5 Tet-OFF pMV261 vs. eccD5 Tet-OFF pMV261 +Atc	3.313	0.06067	3.253	0.1048	3	3	31.03	2.004
eccD5 Tet-OFF pMV261 vs. eccD5 Tet-OFF pMV-mspA	3.313	0.87	2.443	0.1207	3	3	20.24	3.184
eccD5 Tet-OFF pMV261 vs. eccD5 Tet-OFF pMV-mspA +Atc	3.313	2.013	1.3	0.2881	3	3	4.513	2.596

## Sheet: Fig 2C. Unpaired t-tests
Table S4. Statistical analyses of main text figures.
Fig 2C. Unpaired t-tests.
day	Below threshold?	P value	Mean of WT pMV261	Mean of eccD5 Tet-OFF pMV261	Difference	SE of difference	t ratio	df	Adjusted P Value
0			0.01	0.01	0	0
2	No	0.702139	0.03133	0.028	0.003333	0.00811	0.411	4	0.975413
4	No	0.050151	0.04667	0.04	0.006667	0.002404	2.774	4	0.402213
7	No	0.468527	0.096	0.09867	-0.002667	0.003333	0.8	4	0.975413
9	No	0.708503	0.1473	0.1507	-0.003333	0.0083	0.4016	4	0.975413
11	No	0.473539	0.2347	0.2633	-0.02867	0.03627	0.7904	4	0.975413
14	No	0.595588	0.49	0.5147	-0.02467	0.04284	0.5758	4	0.975413
16	No	0.460758	0.79	0.8367	-0.04667	0.05725	0.8151	4	0.975413
18	No	0.200507	1.237	1.3	-0.06333	0.04137	1.531	4	0.866545
21	No	0.026477	2.06	1.42	0.64	0.1865	3.432	4	0.255599
24	No	0.259837	3.387	3.22	0.1667	0.1271	1.312	4	0.909922
28	No	0.262718	3.453	3.313	0.14	0.1075	1.302	4	0.909922

## Sheet: Fig 2D. Mixed effects analysis
Table S4. Statistical analyses of main text figures.
Fig 2D. Mixed effects analysis.
Within each row, compare columns (simple effects within rows)
Number of families	9
Number of comparisons per family	3
Alpha	0.05
Dunnett's multiple comparisons test	Mean diff.	95.00% CI of diff.	Below threshold?	Summary	Adjusted P Value
Day 0
eccD5 pMV261 vs. eccD5 pMV261 +Atc	0
eccD5 pMV261 vs. eccD5 pMV-mspA	0
eccD5 pMV261 vs. eccD5 pMV-mspA +Atc	0
Day 4
eccD5 pMV261 vs. eccD5 pMV261 +Atc	0.01333	-0.01238 to 0.03905	No	ns	0.2726
eccD5 pMV261 vs. eccD5 pMV-mspA	0.002667	-0.02485 to 0.03018	No	ns	0.9687
eccD5 pMV261 vs. eccD5 pMV-mspA +Atc	0.007333	-0.02394 to 0.03861	No	ns	0.5184
Day 7
eccD5 pMV261 vs. eccD5 pMV261 +Atc	0.048	-0.007049 to 0.1030	No	ns	0.0678
eccD5 pMV261 vs. eccD5 pMV-mspA	0.008667	-0.04106 to 0.05840	No	ns	0.817
eccD5 pMV261 vs. eccD5 pMV-mspA +Atc	0	-0.09884 to 0.09884	No	ns	>0.9999
Day 11
eccD5 pMV261 vs. eccD5 pMV261 +Atc	0.106	0.07492 to 0.1371	Yes	**	0.0013
eccD5 pMV261 vs. eccD5 pMV-mspA	-0.026	-0.1028 to 0.05075	No	ns	0.4225
eccD5 pMV261 vs. eccD5 pMV-mspA +Atc	-0.02133	-0.05212 to 0.009449	No	ns	0.1302
Day 14
eccD5 pMV261 vs. eccD5 pMV261 +Atc	0.176	0.1435 to 0.2085	Yes	****	<0.0001
eccD5 pMV261 vs. eccD5 pMV-mspA	-0.04067	-0.1874 to 0.1061	No	ns	0.4629
eccD5 pMV261 vs. eccD5 pMV-mspA +Atc	-0.05	-0.1862 to 0.08624	No	ns	0.3229
Day 18
eccD5 pMV261 vs. eccD5 pMV261 +Atc	0.2893	0.2075 to 0.3712	Yes	**	0.0034
eccD5 pMV261 vs. eccD5 pMV-mspA	-0.1027	-0.2190 to 0.01368	No	ns	0.07
eccD5 pMV261 vs. eccD5 pMV-mspA +Atc	-0.1433	-0.2306 to -0.05604	Yes	**	0.0099
Day 21
eccD5 pMV261 vs. eccD5 pMV261 +Atc	0.3893	-0.4447 to 1.223	No	ns	0.1077
eccD5 pMV261 vs. eccD5 pMV-mspA	-0.01067	-0.3911 to 0.3698	No	ns	0.9899
eccD5 pMV261 vs. eccD5 pMV-mspA +Atc	-0.05333	-0.4603 to 0.3536	No	ns	0.6482
Day 24
eccD5 pMV261 vs. eccD5 pMV261 +Atc	0.6233	0.4488 to 0.7978	Yes	**	0.0041
eccD5 pMV261 vs. eccD5 pMV-mspA	0.184	0.03186 to 0.3361	Yes	*	0.027
eccD5 pMV261 vs. eccD5 pMV-mspA +Atc	0.264	0.07988 to 0.4481	Yes	*	0.0161
Day 28
eccD5 pMV261 vs. eccD5 pMV261 +Atc	0.6747	0.3971 to 0.9523	Yes	**	0.0078
eccD5 pMV261 vs. eccD5 pMV-mspA	0.3827	0.1490 to 0.6163	Yes	*	0.0131
eccD5 pMV261 vs. eccD5 pMV-mspA +Atc	0.3467	0.09572 to 0.5976	Yes	*	0.0234
Test details	Mean 1	Mean 2	Mean diff.	SE of diff.	N1	N2	q	DF
Day 0
eccD5 pMV261 vs. eccD5 pMV261 +Atc	0.01	0.01	0	0	3	3
eccD5 pMV261 vs. eccD5 pMV-mspA	0.01	0.01	0	0	3	3
eccD5 pMV261 vs. eccD5 pMV-mspA +Atc	0.01	0.01	0	0	3	3
Day 4
eccD5 pMV261 vs. eccD5 pMV261 +Atc	0.02	0.006667	0.01333	0.007055	3	3	1.89	3.938
eccD5 pMV261 vs. eccD5 pMV-mspA	0.02	0.01733	0.002667	0.007601	3	3	0.3508	3.996
eccD5 pMV261 vs. eccD5 pMV-mspA +Atc	0.02	0.01267	0.007333	0.005333	3	3	1.375	2.063
Day 7
eccD5 pMV261 vs. eccD5 pMV261 +Atc	0.07133	0.02333	0.048	0.01106	3	3	4.342	2.448
eccD5 pMV261 vs. eccD5 pMV-mspA	0.07133	0.06267	0.008667	0.01198	3	3	0.7233	3.124
eccD5 pMV261 vs. eccD5 pMV-mspA +Atc	0.07133	0.07133	0	0.02306	3	3	0	2.975
Day 11
eccD5 pMV261 vs. eccD5 pMV261 +Atc	0.1273	0.02133	0.106	0.007542	3	3	14.05	3.16
eccD5 pMV261 vs. eccD5 pMV-mspA	0.1273	0.1533	-0.026	0.01672	3	3	1.555	2.706
eccD5 pMV261 vs. eccD5 pMV-mspA +Atc	0.1273	0.1487	-0.02133	0.007717	3	3	2.764	3.332
Day 14
eccD5 pMV261 vs. eccD5 pMV261 +Atc	0.2167	0.04067	0.176	0.008994	3	3	19.57	4
eccD5 pMV261 vs. eccD5 pMV-mspA	0.2167	0.2573	-0.04067	0.0271	3	3	1.501	2.232
eccD5 pMV261 vs. eccD5 pMV-mspA +Atc	0.2167	0.2667	-0.05	0.0255	3	3	1.961	2.264
Day 18
eccD5 pMV261 vs. eccD5 pMV261 +Atc	0.3273	0.038	0.2893	0.01476	3	3	19.61	2.179
eccD5 pMV261 vs. eccD5 pMV-mspA	0.3273	0.43	-0.1027	0.0286	3	3	3.59	3.225
eccD5 pMV261 vs. eccD5 pMV-mspA +Atc	0.3273	0.4707	-0.1433	0.02346	3	3	6.111	3.778
Day 21
eccD5 pMV261 vs. eccD5 pMV261 +Atc	0.436	0.04667	0.3893	0.04414	2	3	8.82	1.013
eccD5 pMV261 vs. eccD5 pMV-mspA	0.436	0.4467	-0.01067	0.05046	2	3	0.2114	1.647
eccD5 pMV261 vs. eccD5 pMV-mspA +Atc	0.436	0.4893	-0.05333	0.04955	2	3	1.076	1.552
Day 24
eccD5 pMV261 vs. eccD5 pMV261 +Atc	0.6787	0.05533	0.6233	0.02891	3	3	21.56	2.009
eccD5 pMV261 vs. eccD5 pMV-mspA	0.6787	0.4947	0.184	0.04199	3	3	4.382	3.988
eccD5 pMV261 vs. eccD5 pMV-mspA +Atc	0.6787	0.4147	0.264	0.04875	3	3	5.415	3.673
Day 28
eccD5 pMV261 vs. eccD5 pMV261 +Atc	0.7613	0.08667	0.6747	0.04935	3	3	13.67	2.148
eccD5 pMV261 vs. eccD5 pMV-mspA	0.7613	0.3787	0.3827	0.05429	3	3	7.048	2.958
eccD5 pMV261 vs. eccD5 pMV-mspA +Atc	0.7613	0.4147	0.3467	0.05152	3	3	6.729	2.512

[truncated: 11 more sheets: Fig 2D. Unpaired t-tests, Fig 4A. One-way ANOVA, t-tests, Fig 4B. One-way ANOVA, t-tests, Fig 4C. One-way ANOVA, t-tests, Fig 4D. One-way ANOVA, t-tests, Fig 5B d1 lung t-test, Fig 5B. One-way ANOVA, Fig 5C. One-way ANOVA, Fig 5D. unpaired t-tests, Fig 5D. One-way ANOVA, Fig 5E. One-way ANOVA]
