# Supplementary material for: The Mycobacterium tuberculosis ESX-5 secretion system enables carbon source utilization and growth in mice
Source: mBio. 2026 Jan 30;17(3):e03500-25. doi: 10.1128/mbio.03500-25 (PMC12977502; doi:10.1128/mbio.03500-25)
Supplement: Table S5 — Statistical analyses of supplemental figures. [file mbio.03500-25-s0003.xlsx]

## Sheet: Fig S2A. One-way ANOVA
Table S5. Statistical analyses of supplemental figures.
Fig S2A. Ordinary one-way ANOVA.
No carbon OD	Day	Number of families	1
	2	Number of comparisons per family	2
		Alpha	0.05
		Dunnett's multiple comparisons test	Mean diff.	95.00% CI of diff.	Below threshold?	Summary	Adjusted P Value	A-?
		WT vs. eccD5 Tet-OFF -Atc	0.0005	-0.009085 to 0.01009	No	ns	0.9865	B	eccD5 Tet-OFF -Atc
		WT vs. eccD5 Tet-OFF +Atc	0.008	-0.001585 to 0.01759	No	ns	0.0994	C	eccD5 Tet-OFF +Atc
		Test details	Mean 1	Mean 2	Mean diff.	SE of diff.	n1	n2	q	DF
		WT vs. eccD5 Tet-OFF -Atc	0.0755	0.075	0.0005	0.003667	4	4	0.1364	9
		WT vs. eccD5 Tet-OFF +Atc	0.0755	0.0675	0.008	0.003667	4	4	2.182	9
	Day	Number of families	1
	4	Number of comparisons per family	2
		Alpha	0.05
		Dunnett's multiple comparisons test	Mean diff.	95.00% CI of diff.	Below threshold?	Summary	Adjusted P Value	A-?
		WT vs. eccD5 Tet-OFF -Atc	-0.001	-0.009335 to 0.007335	No	ns	0.9314	B	eccD5 Tet-OFF -Atc
		WT vs. eccD5 Tet-OFF +Atc	0.0135	0.005165 to 0.02184	Yes	**	0.0041	C	eccD5 Tet-OFF +Atc
		Test details	Mean 1	Mean 2	Mean diff.	SE of diff.	n1	n2	q	DF
		WT vs. eccD5 Tet-OFF -Atc	0.086	0.087	-0.001	0.003189	4	4	0.3136	9
		WT vs. eccD5 Tet-OFF +Atc	0.086	0.0725	0.0135	0.003189	4	4	4.234	9
	Day	Number of families	1
	6	Number of comparisons per family	2
		Alpha	0.05
		Dunnett's multiple comparisons test	Mean diff.	95.00% CI of diff.	Below threshold?	Summary	Adjusted P Value	A-?
		WT vs. eccD5 Tet-OFF -Atc	0.0085	-0.005097 to 0.02210	No	ns	0.2288	B	eccD5 Tet-OFF -Atc
		WT vs. eccD5 Tet-OFF +Atc	0.0215	0.007903 to 0.03510	Yes	**	0.0047	C	eccD5 Tet-OFF +Atc
		Test details	Mean 1	Mean 2	Mean diff.	SE of diff.	n1	n2	q	DF
		WT vs. eccD5 Tet-OFF -Atc	0.1005	0.092	0.0085	0.005201	4	4	1.634	9
		WT vs. eccD5 Tet-OFF +Atc	0.1005	0.079	0.0215	0.005201	4	4	4.133	9
	Day	Number of families	1
	8	Number of comparisons per family	2
		Alpha	0.05
		Dunnett's multiple comparisons test	Mean diff.	95.00% CI of diff.	Below threshold?	Summary	Adjusted P Value	A-?
		WT vs. eccD5 Tet-OFF -Atc	0.005	-0.01258 to 0.02258	No	ns	0.6882	B	eccD5 Tet-OFF -Atc
		WT vs. eccD5 Tet-OFF +Atc	0.0095	-0.008079 to 0.02708	No	ns	0.3129	C	eccD5 Tet-OFF +Atc
		Test details	Mean 1	Mean 2	Mean diff.	SE of diff.	n1	n2	q	DF
		WT vs. eccD5 Tet-OFF -Atc	0.1015	0.0965	0.005	0.006725	4	4	0.7435	9
		WT vs. eccD5 Tet-OFF +Atc	0.1015	0.092	0.0095	0.006725	4	4	1.413	9
	Day	Number of families	1
	10	Number of comparisons per family	2
		Alpha	0.05
		Dunnett's multiple comparisons test	Mean diff.	95.00% CI of diff.	Below threshold?	Summary	Adjusted P Value	A-?
		WT vs. eccD5 Tet-OFF -Atc	0.0085	-0.01314 to 0.03014	No	ns	0.5112	B	eccD5 Tet-OFF -Atc
		WT vs. eccD5 Tet-OFF +Atc	0.0085	-0.01314 to 0.03014	No	ns	0.5112	C	eccD5 Tet-OFF +Atc
		Test details	Mean 1	Mean 2	Mean diff.	SE of diff.	n1	n2	q	DF
		WT vs. eccD5 Tet-OFF -Atc	0.111	0.1025	0.0085	0.00828	4	4	1.027	9
		WT vs. eccD5 Tet-OFF +Atc	0.111	0.1025	0.0085	0.00828	4	4	1.027	9
	Day	Number of families	1
	12	Number of comparisons per family	2
		Alpha	0.05
		Dunnett's multiple comparisons test	Mean diff.	95.00% CI of diff.	Below threshold?	Summary	Adjusted P Value	A-?
		WT vs. eccD5 Tet-OFF -Atc	0.0055	-0.02584 to 0.03684	No	ns	0.8612	B	eccD5 Tet-OFF -Atc
		WT vs. eccD5 Tet-OFF +Atc	-0.0065	-0.03784 to 0.02484	No	ns	0.8138	C	eccD5 Tet-OFF +Atc
		Test details	Mean 1	Mean 2	Mean diff.	SE of diff.	n1	n2	q	DF
		WT vs. eccD5 Tet-OFF -Atc	0.1065	0.101	0.0055	0.01199	4	4	0.4588	9
		WT vs. eccD5 Tet-OFF +Atc	0.1065	0.113	-0.0065	0.01199	4	4	0.5422	9
	Day	Number of families	1
	14	Number of comparisons per family	2
		Alpha	0.05
		Dunnett's multiple comparisons test	Mean diff.	95.00% CI of diff.	Below threshold?	Summary	Adjusted P Value	A-?
		WT vs. eccD5 Tet-OFF -Atc	0.007	-0.02303 to 0.03703	No	ns	0.7731	B	eccD5 Tet-OFF -Atc
		WT vs. eccD5 Tet-OFF +Atc	-0.011	-0.04103 to 0.01903	No	ns	0.5529	C	eccD5 Tet-OFF +Atc
		Test details	Mean 1	Mean 2	Mean diff.	SE of diff.	n1	n2	q	DF
		WT vs. eccD5 Tet-OFF -Atc	0.106	0.099	0.007	0.01149	4	4	0.6093	9
		WT vs. eccD5 Tet-OFF +Atc	0.106	0.117	-0.011	0.01149	4	4	0.9574	9

## Sheet: Fig S2B.One-way ANOVA 
Table S5. Statistical analyses of supplemental figures.
Fig S2B. Ordinary one-way ANOVA.
0.2% glycerol OD	Day	Number of families	1
	2	Number of comparisons per family	2
		Alpha	0.05
		Dunnett's multiple comparisons test	Mean diff.	95.00% CI of diff.	Below threshold?	Summary	Adjusted P Value	A-?
		WT vs. eccD5 Tet-OFF	0.009	-0.04035 to 0.05835	No	ns	0.8513	B	eccD5 Tet-OFF
		WT vs. eccD5 Tet-OFF +Atc	0.0285	-0.02085 to 0.07785	No	ns	0.2735	C	eccD5 Tet-OFF +Atc
		Test details	Mean 1	Mean 2	Mean diff.	SE of diff.	n1	n2	q	DF
		WT vs. eccD5 Tet-OFF	0.111	0.102	0.009	0.01888	4	4	0.4767	9
		WT vs. eccD5 Tet-OFF +Atc	0.111	0.0825	0.0285	0.01888	4	4	1.51	9
	Day	Number of families	1
	4	Number of comparisons per family	2
		Alpha	0.05
		Dunnett's multiple comparisons test	Mean diff.	95.00% CI of diff.	Below threshold?	Summary	Adjusted P Value	A-?
		WT vs. eccD5 Tet-OFF	0.0305	-0.06754 to 0.1285	No	ns	0.6435	B	eccD5 Tet-OFF
		WT vs. eccD5 Tet-OFF +Atc	0.1225	0.02446 to 0.2205	Yes	*	0.0177	C	eccD5 Tet-OFF +Atc
		Test details	Mean 1	Mean 2	Mean diff.	SE of diff.	n1	n2	q	DF
		WT vs. eccD5 Tet-OFF	0.24	0.2095	0.0305	0.0375	4	4	0.8132	9
		WT vs. eccD5 Tet-OFF +Atc	0.24	0.1175	0.1225	0.0375	4	4	3.266	9
	Day	Number of families	1
	6	Number of comparisons per family	2
		Alpha	0.05
		Dunnett's multiple comparisons test	Mean diff.	95.00% CI of diff.	Below threshold?	Summary	Adjusted P Value	A-?
		WT vs. eccD5 Tet-OFF	0.038	-0.09962 to 0.1756	No	ns	0.7021	B	eccD5 Tet-OFF
		WT vs. eccD5 Tet-OFF +Atc	0.2445	0.1069 to 0.3821	Yes	**	0.0022	C	eccD5 Tet-OFF +Atc
		Test details	Mean 1	Mean 2	Mean diff.	SE of diff.	n1	n2	q	DF
		WT vs. eccD5 Tet-OFF	0.3905	0.3525	0.038	0.05264	4	4	0.7218	9
		WT vs. eccD5 Tet-OFF +Atc	0.3905	0.146	0.2445	0.05264	4	4	4.644	9
	Day	Number of families	1
	8	Number of comparisons per family	2
		Alpha	0.05
		Dunnett's multiple comparisons test	Mean diff.	95.00% CI of diff.	Below threshold?	Summary	Adjusted P Value	A-?
		WT vs. eccD5 Tet-OFF	0.0745	-0.08827 to 0.2373	No	ns	0.4161	B	eccD5 Tet-OFF
		WT vs. eccD5 Tet-OFF +Atc	0.425	0.2622 to 0.5878	Yes	***	0.0001	C	eccD5 Tet-OFF +Atc
		Test details	Mean 1	Mean 2	Mean diff.	SE of diff.	n1	n2	q	DF
		WT vs. eccD5 Tet-OFF	0.61	0.5355	0.0745	0.06226	4	4	1.197	9
		WT vs. eccD5 Tet-OFF +Atc	0.61	0.185	0.425	0.06226	4	4	6.826	9
	Day	Number of families	1
	10	Number of comparisons per family	2
		Alpha	0.05
		Dunnett's multiple comparisons test	Mean diff.	95.00% CI of diff.	Below threshold?	Summary	Adjusted P Value	A-?
		WT vs. eccD5 Tet-OFF	0.074	-0.1083 to 0.2563	No	ns	0.4909	B	eccD5 Tet-OFF
		WT vs. eccD5 Tet-OFF +Atc	0.631	0.4487 to 0.8133	Yes	****	<0.0001	C	eccD5 Tet-OFF +Atc
		Test details	Mean 1	Mean 2	Mean diff.	SE of diff.	n1	n2	q	DF
		WT vs. eccD5 Tet-OFF	0.842	0.768	0.074	0.06972	4	4	1.061	9
		WT vs. eccD5 Tet-OFF +Atc	0.842	0.211	0.631	0.06972	4	4	9.05	9
	Day	Number of families	1
	12	Number of comparisons per family	2
		Alpha	0.05
		Dunnett's multiple comparisons test	Mean diff.	95.00% CI of diff.	Below threshold?	Summary	Adjusted P Value	A-?
		WT vs. eccD5 Tet-OFF	0.079	-0.1189 to 0.2769	No	ns	0.5013	B	eccD5 Tet-OFF
		WT vs. eccD5 Tet-OFF +Atc	0.884	0.6861 to 1.082	Yes	****	<0.0001	C	eccD5 Tet-OFF +Atc
		Test details	Mean 1	Mean 2	Mean diff.	SE of diff.	n1	n2	q	DF
		WT vs. eccD5 Tet-OFF	1.123	1.044	0.079	0.07571	4	4	1.043	9
		WT vs. eccD5 Tet-OFF +Atc	1.123	0.239	0.884	0.07571	4	4	11.68	9
	Day	Number of families	1
	14	Number of comparisons per family	2
		Alpha	0.05
		Dunnett's multiple comparisons test	Mean diff.	95.00% CI of diff.	Below threshold?	Summary	Adjusted P Value	A-?
		WT vs. eccD5 Tet-OFF	0.0695	-0.05180 to 0.1908	No	ns	0.2781	B	eccD5 Tet-OFF
		WT vs. eccD5 Tet-OFF +Atc	1.004	0.8827 to 1.125	Yes	****	<0.0001	C	eccD5 Tet-OFF +Atc
		Test details	Mean 1	Mean 2	Mean diff.	SE of diff.	n1	n2	q	DF
		WT vs. eccD5 Tet-OFF	1.266	1.196	0.0695	0.0464	4	4	1.498	9
		WT vs. eccD5 Tet-OFF +Atc	1.266	0.2615	1.004	0.0464	4	4	21.64	9

## Sheet: Fig S2C. One-way ANOVA
Table S5. Statistical analyses of supplemental figures.
Fig S2C. Ordinary one-way ANOVA.
0.2% glucose OD	Day	Number of families	1
	2	Number of comparisons per family	2
		Alpha	0.05
		Dunnett's multiple comparisons test	Mean diff.	95.00% CI of diff.	Below threshold?	Summary	Adjusted P Value	A-?
		WT vs. eccD5 Tet-OFF	0.007	-0.01557 to 0.02957	No	ns	0.675	B	eccD5 Tet-OFF
		WT vs. eccD5 Tet-OFF +Atc	0.02467	0.002100 to 0.04723	Yes	*	0.0322	C	eccD5 Tet-OFF +Atc
		Test details	Mean 1	Mean 2	Mean diff.	SE of diff.	n1	n2	q	DF
		WT vs. eccD5 Tet-OFF	0.1	0.093	0.007	0.009251	6	6	0.7567	15
		WT vs. eccD5 Tet-OFF +Atc	0.1	0.07533	0.02467	0.009251	6	6	2.666	15
	Day	Number of families	1
	4	Number of comparisons per family	2
		Alpha	0.05
		Dunnett's multiple comparisons test	Mean diff.	95.00% CI of diff.	Below threshold?	Summary	Adjusted P Value	A-?
		WT vs. eccD5 Tet-OFF	0.009667	-0.02162 to 0.04095	No	ns	0.6769	B	eccD5 Tet-OFF
		WT vs. eccD5 Tet-OFF +Atc	0.04867	0.01738 to 0.07995	Yes	**	0.0033	C	eccD5 Tet-OFF +Atc
		Test details	Mean 1	Mean 2	Mean diff.	SE of diff.	n1	n2	q	DF
		WT vs. eccD5 Tet-OFF	0.136	0.1263	0.009667	0.01282	6	6	0.7538	15
		WT vs. eccD5 Tet-OFF +Atc	0.136	0.08733	0.04867	0.01282	6	6	3.795	15
	Day	Number of families	1
	6	Number of comparisons per family	2
		Alpha	0.05
		Dunnett's multiple comparisons test	Mean diff.	95.00% CI of diff.	Below threshold?	Summary	Adjusted P Value	A-?
		WT vs. eccD5 Tet-OFF	0.01233	-0.03678 to 0.06145	No	ns	0.7686	B	eccD5 Tet-OFF
		WT vs. eccD5 Tet-OFF +Atc	0.077	0.02788 to 0.1261	Yes	**	0.0031	C	eccD5 Tet-OFF +Atc
		Test details	Mean 1	Mean 2	Mean diff.	SE of diff.	n1	n2	q	DF
		WT vs. eccD5 Tet-OFF	0.1787	0.1663	0.01233	0.02014	6	6	0.6125	15
		WT vs. eccD5 Tet-OFF +Atc	0.1787	0.1017	0.077	0.02014	6	6	3.824	15
	Day	Number of families	1
	8	Number of comparisons per family	2
		Alpha	0.05
		Dunnett's multiple comparisons test	Mean diff.	95.00% CI of diff.	Below threshold?	Summary	Adjusted P Value	A-?
		WT vs. eccD5 Tet-OFF	0.02433	-0.02723 to 0.07590	No	ns	0.4278	B	eccD5 Tet-OFF
		WT vs. eccD5 Tet-OFF +Atc	0.1037	0.05210 to 0.1552	Yes	***	0.0004	C	eccD5 Tet-OFF +Atc
		Test details	Mean 1	Mean 2	Mean diff.	SE of diff.	n1	n2	q	DF
		WT vs. eccD5 Tet-OFF	0.226	0.2017	0.02433	0.02114	6	6	1.151	15
		WT vs. eccD5 Tet-OFF +Atc	0.226	0.1223	0.1037	0.02114	6	6	4.904	15
	Day	Number of families	1
	10	Number of comparisons per family	2
		Alpha	0.05
		Dunnett's multiple comparisons test	Mean diff.	95.00% CI of diff.	Below threshold?	Summary	Adjusted P Value	A-?
		WT vs. eccD5 Tet-OFF	0.038	-0.03251 to 0.1085	No	ns	0.3416	B	eccD5 Tet-OFF
		WT vs. eccD5 Tet-OFF +Atc	0.1373	0.06683 to 0.2078	Yes	***	0.0005	C	eccD5 Tet-OFF +Atc
		Test details	Mean 1	Mean 2	Mean diff.	SE of diff.	n1	n2	q	DF
		WT vs. eccD5 Tet-OFF	0.2753	0.2373	0.038	0.0289	6	6	1.315	15
		WT vs. eccD5 Tet-OFF +Atc	0.2753	0.138	0.1373	0.0289	6	6	4.751	15
	Day	Number of families	1
	12	Number of comparisons per family	2
		Alpha	0.05
		Dunnett's multiple comparisons test	Mean diff.	95.00% CI of diff.	Below threshold?	Summary	Adjusted P Value	A-?
		WT vs. eccD5 Tet-OFF	0.02567	-0.03735 to 0.08868	No	ns	0.5215	B	eccD5 Tet-OFF
		WT vs. eccD5 Tet-OFF +Atc	0.148	0.08499 to 0.2110	Yes	****	<0.0001	C	eccD5 Tet-OFF +Atc
		Test details	Mean 1	Mean 2	Mean diff.	SE of diff.	n1	n2	q	DF
		WT vs. eccD5 Tet-OFF	0.3073	0.2817	0.02567	0.02583	6	6	0.9936	15
		WT vs. eccD5 Tet-OFF +Atc	0.3073	0.1593	0.148	0.02583	6	6	5.729	15
	Day	Number of families	1
	14	Number of comparisons per family	2
		Alpha	0.05
		Dunnett's multiple comparisons test	Mean diff.	95.00% CI of diff.	Below threshold?	Summary	Adjusted P Value	A-?
		WT vs. eccD5 Tet-OFF	0.02167	-0.06087 to 0.1042	No	ns	0.7508	B	eccD5 Tet-OFF
		WT vs. eccD5 Tet-OFF +Atc	0.163	0.08047 to 0.2455	Yes	***	0.0004	C	eccD5 Tet-OFF +Atc
		Test details	Mean 1	Mean 2	Mean diff.	SE of diff.	n1	n2	q	DF
		WT vs. eccD5 Tet-OFF	0.332	0.3103	0.02167	0.03383	6	6	0.6404	15
		WT vs. eccD5 Tet-OFF +Atc	0.332	0.169	0.163	0.03383	6	6	4.818	15

## Sheet: Fig S2D. One-way ANOVA
Table S5. Statistical analyses of supplemental figures.
Fig S2D. Ordinary one-way ANOVA.
no carbon CFU	Day	Number of families	1
	0	Number of comparisons per family	2
		Alpha	0.05
		Dunnett's multiple comparisons test	Mean diff.	95.00% CI of diff.	Below threshold?	Summary	Adjusted P Value	A-?
		WT vs. eccD5 Tet-OFF -Atc	1075000	-1562084 to 3712084	No	ns	0.4884	B	eccD5 Tet-OFF -Atc
		WT vs. eccD5 Tet-OFF +Atc	2150000	-487084 to 4787084	No	ns	0.1076	C	eccD5 Tet-OFF +Atc
		Test details	Mean 1	Mean 2	Mean diff.	SE of diff.	n1	n2	q	DF
		WT vs. eccD5 Tet-OFF -Atc	8300000	7225000	1075000	1008781	4	4	1.066	9
		WT vs. eccD5 Tet-OFF +Atc	8300000	6150000	2150000	1008781	4	4	2.131	9
	Day	Number of families	1
	7	Number of comparisons per family	2
		Alpha	0.05
		Dunnett's multiple comparisons test	Mean diff.	95.00% CI of diff.	Below threshold?	Summary	Adjusted P Value	A-?
		WT vs. eccD5 Tet-OFF -Atc	1175000	-2144676 to 4494676	No	ns	0.5727	B	eccD5 Tet-OFF -Atc
		WT vs. eccD5 Tet-OFF +Atc	75000	-3244676 to 3394676	No	ns	0.9974	C	eccD5 Tet-OFF +Atc
		Test details	Mean 1	Mean 2	Mean diff.	SE of diff.	n1	n2	q	DF
		WT vs. eccD5 Tet-OFF -Atc	10925000	9750000	1175000	1269897	4	4	0.9253	9
		WT vs. eccD5 Tet-OFF +Atc	10925000	10850000	75000	1269897	4	4	0.05906	9
	Day	Number of families	1
	14	Number of comparisons per family	2
		Alpha	0.05
		Dunnett's multiple comparisons test	Mean diff.	95.00% CI of diff.	Below threshold?	Summary	Adjusted P Value	A-?
		WT vs. eccD5 Tet-OFF -Atc	3075000	214349 to 5935651	Yes	*	0.0365	B	eccD5 Tet-OFF -Atc
		WT vs. eccD5 Tet-OFF +Atc	3725000	864349 to 6585651	Yes	*	0.0143	C	eccD5 Tet-OFF +Atc
		Test details	Mean 1	Mean 2	Mean diff.	SE of diff.	n1	n2	q	DF
		WT vs. eccD5 Tet-OFF -Atc	12200000	9125000	3075000	1094303	4	4	2.81	9
		WT vs. eccD5 Tet-OFF +Atc	12200000	8475000	3725000	1094303	4	4	3.404	9

## Sheet: Fig S2E. One-way ANOVA
Table S5. Statistical analyses of supplemental figures.
Fig S2E. Ordinary one-way ANOVA.
0.2% glycerol CFU	Day	Number of families	1
	0	Number of comparisons per family	2
		Alpha	0.05
		Dunnett's multiple comparisons test	Mean diff.	95.00% CI of diff.	Below threshold?	Summary	Adjusted P Value	A-?
		WT vs. eccD5 Tet-OFF -Atc	900000	-2331738 to 4131738	No	ns	0.6981	B	eccD5 Tet-OFF -Atc
		WT vs. eccD5 Tet-OFF +Atc	2700000	-531738 to 5931738	No	ns	0.0991	C	eccD5 Tet-OFF +Atc
		Test details	Mean 1	Mean 2	Mean diff.	SE of diff.	n1	n2	q	DF
		WT vs. eccD5 Tet-OFF -Atc	9950000	9050000	900000	1236258	4	4	0.728	9
		WT vs. eccD5 Tet-OFF +Atc	9950000	7250000	2700000	1236258	4	4	2.184	9
	Day	Number of families	1
	7	Number of comparisons per family	2
		Alpha	0.05
		Dunnett's multiple comparisons test	Mean diff.	95.00% CI of diff.	Below threshold?	Summary	Adjusted P Value	A-?
		WT vs. eccD5 Tet-OFF -Atc	15500000	-3965761 to 34965761	No	ns	0.1163	B	eccD5 Tet-OFF -Atc
		WT vs. eccD5 Tet-OFF +Atc	25350000	5884239 to 44815761	Yes	*	0.0142	C	eccD5 Tet-OFF +Atc
		Test details	Mean 1	Mean 2	Mean diff.	SE of diff.	n1	n2	q	DF
		WT vs. eccD5 Tet-OFF -Atc	39000000	23500000	15500000	7446364	4	4	2.082	9
		WT vs. eccD5 Tet-OFF +Atc	39000000	13650000	25350000	7446364	4	4	3.404	9
	Day	Number of families	1
	14	Number of comparisons per family	2
		Alpha	0.05
		Dunnett's multiple comparisons test	Mean diff.	95.00% CI of diff.	Below threshold?	Summary	Adjusted P Value	A-?
		WT vs. eccD5 Tet-OFF -Atc	9000000	-2398891 to 20398891	No	ns	0.1195	B	eccD5 Tet-OFF -Atc
		WT vs. eccD5 Tet-OFF +Atc	49500000	38101109 to 60898891	Yes	****	<0.0001	C	eccD5 Tet-OFF +Atc
		Test details	Mean 1	Mean 2	Mean diff.	SE of diff.	n1	n2	q	DF
		WT vs. eccD5 Tet-OFF -Atc	67250000	58250000	9000000	4360492	4	4	2.064	9
		WT vs. eccD5 Tet-OFF +Atc	67250000	17750000	49500000	4360492	4	4	11.35	9

## Sheet: Fig S2F. One-way ANOVA
Table S5. Statistical analyses of supplemental figures.
Fig S2F. Ordinary one-way ANOVA.
0.2% glucose CFU	Day	Number of families	1
	0	Number of comparisons per family	2
		Alpha	0.05
		Dunnett's multiple comparisons test	Mean diff.	95.00% CI of diff.	Below threshold?	Summary	Adjusted P Value	A-?
		WT vs. eccD5 Tet-OFF -Atc	600000	-2565269 to 3765269	No	ns	0.8408	B	eccD5 Tet-OFF -Atc
		WT vs. eccD5 Tet-OFF +Atc	2850000	-315269 to 6015269	No	ns	0.0757	C	eccD5 Tet-OFF +Atc
		Test details	Mean 1	Mean 2	Mean diff.	SE of diff.	n1	n2	q	DF
		WT vs. eccD5 Tet-OFF -Atc	9200000	8600000	600000	1210831	4	4	0.4955	9
		WT vs. eccD5 Tet-OFF +Atc	9200000	6350000	2850000	1210831	4	4	2.354	9
	Day	Number of families	1
	7	Number of comparisons per family	2
		Alpha	0.05
		Dunnett's multiple comparisons test	Mean diff.	95.00% CI of diff.	Below threshold?	Summary	Adjusted P Value	A-?
		WT vs. eccD5 Tet-OFF -Atc	-9500000	-23254646 to 4254646	No	ns	0.1776	B	eccD5 Tet-OFF -Atc
		WT vs. eccD5 Tet-OFF +Atc	23050000	9295354 to 36804646	Yes	**	0.0033	C	eccD5 Tet-OFF +Atc
		Test details	Mean 1	Mean 2	Mean diff.	SE of diff.	n1	n2	q	DF
		WT vs. eccD5 Tet-OFF -Atc	35500000	45000000	-9500000	5261654	4	4	1.806	9
		WT vs. eccD5 Tet-OFF +Atc	35500000	12450000	23050000	5261654	4	4	4.381	9
	Day	Number of families	1
	14	Number of comparisons per family	2
		Alpha	0.05
		Dunnett's multiple comparisons test	Mean diff.	95.00% CI of diff.	Below threshold?	Summary	Adjusted P Value	A-?
		WT vs. eccD5 Tet-OFF -Atc	1750000	-16250835 to 19750835	No	ns	0.9541	B	eccD5 Tet-OFF -Atc
		WT vs. eccD5 Tet-OFF +Atc	56500000	38499165 to 74500835	Yes	****	<0.0001	C	eccD5 Tet-OFF +Atc
		Test details	Mean 1	Mean 2	Mean diff.	SE of diff.	n1	n2	q	DF
		WT vs. eccD5 Tet-OFF -Atc	77750000	76000000	1750000	6885976	4	4	0.2541	9
		WT vs. eccD5 Tet-OFF +Atc	77750000	21250000	56500000	6885976	4	4	8.205	9

## Sheet: Fig S3C. 2way ANOVA
Table S5. Statistical analyses of supplemental figures.
Fig S3C. Two-way ANOVA.
Within each row, compare columns (simple effects within rows)
Number of families	12
Number of comparisons per family	3
Alpha	0.05
Dunnett's multiple comparisons test	Mean diff.	95.00% CI of diff.	Below threshold?	Summary	Adjusted P Value
Day 0
WT pMV261 vs. WT pMV261 +Atc	0
WT pMV261 vs. WT pMV-mspA +Atc	0
WT pMV261 vs. WT pMV-mspA	0
Day 2
WT pMV261 vs. WT pMV261 +Atc	-0.007333	-0.03560 to 0.02093	No	ns	0.4673
WT pMV261 vs. WT pMV-mspA +Atc	-0.004	-0.01710 to 0.009101	No	ns	0.4233
WT pMV261 vs. WT pMV-mspA	-0.006	-0.01504 to 0.003043	No	ns	0.1241
Day 4
WT pMV261 vs. WT pMV261 +Atc	-0.004667	-0.05031 to 0.04098	No	ns	0.8935
WT pMV261 vs. WT pMV-mspA +Atc	-0.006	-0.04510 to 0.03310	No	ns	0.896
WT pMV261 vs. WT pMV-mspA	0.007333	-0.03618 to 0.05084	No	ns	0.7449
Day 7
WT pMV261 vs. WT pMV261 +Atc	0	-0.01976 to 0.01976	No	ns	>0.9999
WT pMV261 vs. WT pMV-mspA +Atc	-0.0006667	-0.02491 to 0.02358	No	ns	0.9964
WT pMV261 vs. WT pMV-mspA	-0.0006667	-0.02491 to 0.02358	No	ns	0.9964
Day 9
WT pMV261 vs. WT pMV261 +Atc	-0.003333	-0.02736 to 0.02069	No	ns	0.8126
WT pMV261 vs. WT pMV-mspA +Atc	0.001333	-0.006909 to 0.009576	No	ns	0.8624
WT pMV261 vs. WT pMV-mspA	0.003333	-0.002117 to 0.008784	No	ns	0.1696
Day 11
WT pMV261 vs. WT pMV261 +Atc	-0.004	-0.01100 to 0.003003	No	ns	0.1397
WT pMV261 vs. WT pMV-mspA +Atc	-0.008	-0.02013 to 0.004130	No	ns	0.1083
WT pMV261 vs. WT pMV-mspA	-0.006667	-0.01736 to 0.004031	No	ns	0.1199
Day 14
WT pMV261 vs. WT pMV261 +Atc	-0.014	-0.05759 to 0.02959	No	ns	0.4221
WT pMV261 vs. WT pMV-mspA +Atc	-0.01	-0.05274 to 0.03274	No	ns	0.7473
WT pMV261 vs. WT pMV-mspA	0.0006667	-0.04113 to 0.04246	No	ns	0.9996
Day 16
WT pMV261 vs. WT pMV261 +Atc	-0.001333	-0.009420 to 0.006754	No	ns	0.6854
WT pMV261 vs. WT pMV-mspA +Atc	-0.001333	-0.01068 to 0.008009	No	ns	0.8982
WT pMV261 vs. WT pMV-mspA	0.002667	-0.006676 to 0.01201	No	ns	0.6045
Day 18
WT pMV261 vs. WT pMV261 +Atc	-0.007333	-0.01542 to 0.0007536	No	ns	0.0602
WT pMV261 vs. WT pMV-mspA +Atc	-0.01667	-0.04126 to 0.007929	No	ns	0.1032
WT pMV261 vs. WT pMV-mspA	-0.0006667	-0.01136 to 0.01003	No	ns	0.9594
Day 21
WT pMV261 vs. WT pMV261 +Atc	-0.004667	-0.02322 to 0.01388	No	ns	0.7104
WT pMV261 vs. WT pMV-mspA +Atc	-0.001333	-0.02385 to 0.02118	No	ns	0.9644
WT pMV261 vs. WT pMV-mspA	0	-0.03162 to 0.03162	No	ns	>0.9999
Day 25
WT pMV261 vs. WT pMV261 +Atc	-0.006667	-0.01720 to 0.003863	No	ns	0.1326
WT pMV261 vs. WT pMV-mspA +Atc	-0.002	-0.005411 to 0.001411	No	ns	0.2122
WT pMV261 vs. WT pMV-mspA	-0.001333	-0.02274 to 0.02007	No	ns	0.9661
Day 28
WT pMV261 vs. WT pMV261 +Atc	-0.001333	-0.05114 to 0.04847	No	ns	0.998
WT pMV261 vs. WT pMV-mspA +Atc	0.01	-0.01101 to 0.03101	No	ns	0.1903
WT pMV261 vs. WT pMV-mspA	0.007333	-0.01056 to 0.02522	No	ns	0.4149
Test details	Mean 1	Mean 2	Mean diff.	SE of diff.	N1	N2	q	DF
Day 0
WT pMV261 vs. WT pMV261 +Atc	0.01	0.01	0	0	3	3
WT pMV261 vs. WT pMV-mspA +Atc	0.01	0.01	0	0	3	3
WT pMV261 vs. WT pMV-mspA	0.01	0.01	0	0	3	3
Day 2
WT pMV261 vs. WT pMV261 +Atc	0.01733	0.02467	-0.007333	0.004853	3	3	1.511	2.077
WT pMV261 vs. WT pMV-mspA +Atc	0.01733	0.02133	-0.004	0.002494	3	3	1.604	2.306
WT pMV261 vs. WT pMV-mspA	0.01733	0.02333	-0.006	0.001886	3	3	3.182	2.56
Day 4
WT pMV261 vs. WT pMV261 +Atc	0.024	0.02867	-0.004667	0.008273	3	3	0.5641	2.19
WT pMV261 vs. WT pMV-mspA +Atc	0.024	0.03	-0.006	0.01071	3	3	0.5603	3.924
WT pMV261 vs. WT pMV-mspA	0.024	0.01667	0.007333	0.008433	3	3	0.8696	2.351
Day 7
WT pMV261 vs. WT pMV261 +Atc	0.014	0.014	0	0.004761	3	3	0	3.124
WT pMV261 vs. WT pMV-mspA +Atc	0.014	0.01467	-0.0006667	0.004216	3	3	0.1581	2.102
WT pMV261 vs. WT pMV-mspA	0.014	0.01467	-0.0006667	0.004216	3	3	0.1581	2.102
Day 9
WT pMV261 vs. WT pMV261 +Atc	0.026	0.02933	-0.003333	0.004522	3	3	0.7372	2.278
WT pMV261 vs. WT pMV-mspA +Atc	0.026	0.02467	0.001333	0.002108	3	3	0.6325	3.448
WT pMV261 vs. WT pMV-mspA	0.026	0.02267	0.003333	0.001333	3	3	2.5	3.2
Day 11
WT pMV261 vs. WT pMV261 +Atc	0.02	0.024	-0.004	0.001155	3	3	3.464	2
WT pMV261 vs. WT pMV-mspA +Atc	0.02	0.028	-0.008	0.002	3	3	4	2
WT pMV261 vs. WT pMV-mspA	0.02	0.02667	-0.006667	0.001764	3	3	3.78	2
Day 14
WT pMV261 vs. WT pMV261 +Atc	0.01733	0.03133	-0.014	0.008844	3	3	1.583	2.477
WT pMV261 vs. WT pMV-mspA +Atc	0.01733	0.02733	-0.01	0.01181	3	3	0.8465	4
WT pMV261 vs. WT pMV-mspA	0.01733	0.01667	0.0006667	0.009068	3	3	0.07352	2.691
Day 16
WT pMV261 vs. WT pMV261 +Atc	0.01067	0.012	-0.001333	0.001333	3	3	1	2
WT pMV261 vs. WT pMV-mspA +Atc	0.01067	0.012	-0.001333	0.002404	3	3	0.5547	3.485
WT pMV261 vs. WT pMV-mspA	0.01067	0.008	0.002667	0.002404	3	3	1.109	3.485
Day 18
WT pMV261 vs. WT pMV261 +Atc	0.01	0.01733	-0.007333	0.001333	3	3	5.5	2
WT pMV261 vs. WT pMV-mspA +Atc	0.01	0.02667	-0.01667	0.004055	3	3	4.11	2
WT pMV261 vs. WT pMV-mspA	0.01	0.01067	-0.0006667	0.001764	3	3	0.378	2
Day 21
WT pMV261 vs. WT pMV261 +Atc	0.01467	0.01933	-0.004667	0.005121	3	3	0.9113	3.99
WT pMV261 vs. WT pMV-mspA +Atc	0.01467	0.016	-0.001333	0.003712	3	3	0.3592	2
WT pMV261 vs. WT pMV-mspA	0.01467	0.01467	0	0.00763	3	3	0	3.131
Day 25
WT pMV261 vs. WT pMV261 +Atc	0.009333	0.016	-0.006667	0.002108	3	3	3.162	2.439
WT pMV261 vs. WT pMV-mspA +Atc	0.009333	0.01133	-0.002	0.0009428	3	3	2.121	4
WT pMV261 vs. WT pMV-mspA	0.009333	0.01067	-0.001333	0.003771	3	3	0.3536	2.129
Day 28
WT pMV261 vs. WT pMV261 +Atc	0.03	0.03133	-0.001333	0.01022	3	3	0.1305	2.511
WT pMV261 vs. WT pMV-mspA +Atc	0.03	0.02	0.01	0.003464	3	3	2.887	2
WT pMV261 vs. WT pMV-mspA	0.03	0.02267	0.007333	0.004944	3	3	1.483	3.999

## Sheet: Fig S3D 2way ANOVA
Table S5. Statistical analyses of supplemental figures.
Fig S3D. Two-way ANOVA.
Within each row, compare columns (simple effects within rows)
Number of families	12
Number of comparisons per family	3
Alpha	0.05
Dunnett's multiple comparisons test	Mean diff.	95.00% CI of diff.	Below threshold?	Summary	Adjusted P Value
Day 0
eccD5 Tet-OFF pMV261 vs. eccD5 Tet-OFF pMV261 +Atc	0
eccD5 Tet-OFF pMV261 vs. eccD5 Tet-OFF pMV-mspA +Atc	0
eccD5 Tet-OFF pMV261 vs. eccD5 Tet-OFF pMV-mspA	0
Day 2
eccD5 Tet-OFF pMV261 vs. eccD5 Tet-OFF pMV261 +Atc	-0.004667	-0.02467 to 0.01533	No	ns	0.7428
eccD5 Tet-OFF pMV261 vs. eccD5 Tet-OFF pMV-mspA +Atc	-0.004	-0.02159 to 0.01359	No	ns	0.76
eccD5 Tet-OFF pMV261 vs. eccD5 Tet-OFF pMV-mspA	-0.006	-0.02562 to 0.01362	No	ns	0.5956
Day 4
eccD5 Tet-OFF pMV261 vs. eccD5 Tet-OFF pMV261 +Atc	0.0006667	-0.05048 to 0.05181	No	ns	0.9999
eccD5 Tet-OFF pMV261 vs. eccD5 Tet-OFF pMV-mspA +Atc	0.0006667	-0.05872 to 0.06006	No	ns	0.9998
eccD5 Tet-OFF pMV261 vs. eccD5 Tet-OFF pMV-mspA	0.004	-0.05216 to 0.06016	No	ns	0.9691
Day 7
eccD5 Tet-OFF pMV261 vs. eccD5 Tet-OFF pMV261 +Atc	-0.042	-0.3025 to 0.2185	No	ns	0.6968
eccD5 Tet-OFF pMV261 vs. eccD5 Tet-OFF pMV-mspA +Atc	-0.003333	-0.009777 to 0.003111	No	ns	0.2731
eccD5 Tet-OFF pMV261 vs. eccD5 Tet-OFF pMV-mspA	-0.001333	-0.01607 to 0.01340	No	ns	0.9459
Day 9
eccD5 Tet-OFF pMV261 vs. eccD5 Tet-OFF pMV261 +Atc	0.003333	-0.009166 to 0.01583	No	ns	0.5021
eccD5 Tet-OFF pMV261 vs. eccD5 Tet-OFF pMV-mspA +Atc	0.004	-0.007156 to 0.01516	No	ns	0.4161
eccD5 Tet-OFF pMV261 vs. eccD5 Tet-OFF pMV-mspA	-0.001333	-0.01510 to 0.01243	No	ns	0.9665
Day 11
eccD5 Tet-OFF pMV261 vs. eccD5 Tet-OFF pMV261 +Atc	-0.001333	-0.02921 to 0.02654	No	ns	0.994
eccD5 Tet-OFF pMV261 vs. eccD5 Tet-OFF pMV-mspA +Atc	-0.01133	-0.02938 to 0.006715	No	ns	0.1814
eccD5 Tet-OFF pMV261 vs. eccD5 Tet-OFF pMV-mspA	-0.006	-0.02248 to 0.01048	No	ns	0.4586
Day 14
eccD5 Tet-OFF pMV261 vs. eccD5 Tet-OFF pMV261 +Atc	-0.006	-0.01502 to 0.003024	No	ns	0.158
eccD5 Tet-OFF pMV261 vs. eccD5 Tet-OFF pMV-mspA +Atc	-0.006667	-0.01913 to 0.005792	No	ns	0.2367
eccD5 Tet-OFF pMV261 vs. eccD5 Tet-OFF pMV-mspA	-0.004	-0.01526 to 0.007265	No	ns	0.4848
Day 16
eccD5 Tet-OFF pMV261 vs. eccD5 Tet-OFF pMV261 +Atc	-0.001333	-0.006784 to 0.004117	No	ns	0.6668
eccD5 Tet-OFF pMV261 vs. eccD5 Tet-OFF pMV-mspA +Atc	-0.004	-0.007411 to -0.0005891	Yes	*	0.0299
eccD5 Tet-OFF pMV261 vs. eccD5 Tet-OFF pMV-mspA	-0.001333	-0.005377 to 0.002710	No	ns	0.3322
Day 18
eccD5 Tet-OFF pMV261 vs. eccD5 Tet-OFF pMV261 +Atc	-0.0006667	-0.01697 to 0.01564	No	ns	0.9904
eccD5 Tet-OFF pMV261 vs. eccD5 Tet-OFF pMV-mspA +Atc	0.0006667	-0.01291 to 0.01424	No	ns	0.9945
eccD5 Tet-OFF pMV261 vs. eccD5 Tet-OFF pMV-mspA	0.003333	-0.01297 to 0.01964	No	ns	0.6239
Day 21
eccD5 Tet-OFF pMV261 vs. eccD5 Tet-OFF pMV261 +Atc	-0.002	-0.01326 to 0.009265	No	ns	0.8433
eccD5 Tet-OFF pMV261 vs. eccD5 Tet-OFF pMV-mspA +Atc	-0.001333	-0.01521 to 0.01254	No	ns	0.9679
eccD5 Tet-OFF pMV261 vs. eccD5 Tet-OFF pMV-mspA	0.0006667	-0.01074 to 0.01208	No	ns	0.9885
Day 25
eccD5 Tet-OFF pMV261 vs. eccD5 Tet-OFF pMV261 +Atc	0.008667	-0.005755 to 0.02309	No	ns	0.1762
eccD5 Tet-OFF pMV261 vs. eccD5 Tet-OFF pMV-mspA +Atc	0.004	-0.01284 to 0.02084	No	ns	0.7364
eccD5 Tet-OFF pMV261 vs. eccD5 Tet-OFF pMV-mspA	0.002667	-0.01213 to 0.01747	No	ns	0.8498
Day 28
eccD5 Tet-OFF pMV261 vs. eccD5 Tet-OFF pMV261 +Atc	0.001333	-0.02076 to 0.02343	No	ns	0.9775
eccD5 Tet-OFF pMV261 vs. eccD5 Tet-OFF pMV-mspA +Atc	-0.004	-0.02427 to 0.01627	No	ns	0.7422
eccD5 Tet-OFF pMV261 vs. eccD5 Tet-OFF pMV-mspA	0.001333	-0.01812 to 0.02079	No	ns	0.9858
Test details	Mean 1	Mean 2	Mean diff.	SE of diff.	N1	N2	q	DF
Day 0
eccD5 Tet-OFF pMV261 vs. eccD5 Tet-OFF pMV261 +Atc	0.01	0.01	0	0	3	3
eccD5 Tet-OFF pMV261 vs. eccD5 Tet-OFF pMV-mspA +Atc	0.01	0.01	0	0	3	3
eccD5 Tet-OFF pMV261 vs. eccD5 Tet-OFF pMV-mspA	0.01	0.01	0	0	3	3
Day 2
eccD5 Tet-OFF pMV261 vs. eccD5 Tet-OFF pMV261 +Atc	0.01733	0.022	-0.004667	0.005457	3	3	0.8552	3.895
eccD5 Tet-OFF pMV261 vs. eccD5 Tet-OFF pMV-mspA +Atc	0.01733	0.02133	-0.004	0.004853	3	3	0.8242	3.987
eccD5 Tet-OFF pMV261 vs. eccD5 Tet-OFF pMV-mspA	0.01733	0.02333	-0.006	0.005375	3	3	1.116	3.925
Day 4
eccD5 Tet-OFF pMV261 vs. eccD5 Tet-OFF pMV261 +Atc	0.02867	0.028	0.0006667	0.01353	3	3	0.04927	3.668
eccD5 Tet-OFF pMV261 vs. eccD5 Tet-OFF pMV-mspA +Atc	0.02867	0.028	0.0006667	0.01133	3	3	0.05882	2.312
eccD5 Tet-OFF pMV261 vs. eccD5 Tet-OFF pMV-mspA	0.02867	0.02467	0.004	0.01164	3	3	0.3436	2.542
Day 7
eccD5 Tet-OFF pMV261 vs. eccD5 Tet-OFF pMV261 +Atc	0.012	0.054	-0.042	0.04302	3	3	0.9763	2.003
eccD5 Tet-OFF pMV261 vs. eccD5 Tet-OFF pMV-mspA +Atc	0.012	0.01533	-0.003333	0.001764	3	3	1.89	3.92
eccD5 Tet-OFF pMV261 vs. eccD5 Tet-OFF pMV-mspA	0.012	0.01333	-0.001333	0.003127	3	3	0.4264	2.616
Day 9
eccD5 Tet-OFF pMV261 vs. eccD5 Tet-OFF pMV261 +Atc	0.026	0.02267	0.003333	0.002404	3	3	1.387	2.331
eccD5 Tet-OFF pMV261 vs. eccD5 Tet-OFF pMV-mspA +Atc	0.026	0.022	0.004	0.002582	3	3	1.549	2.941
eccD5 Tet-OFF pMV261 vs. eccD5 Tet-OFF pMV-mspA	0.026	0.02733	-0.001333	0.003712	3	3	0.3592	3.806
Day 11
eccD5 Tet-OFF pMV261 vs. eccD5 Tet-OFF pMV261 +Atc	0.02333	0.02467	-0.001333	0.006896	3	3	0.1933	3.26
eccD5 Tet-OFF pMV261 vs. eccD5 Tet-OFF pMV-mspA +Atc	0.02333	0.03467	-0.01133	0.004989	3	3	2.272	4
eccD5 Tet-OFF pMV261 vs. eccD5 Tet-OFF pMV-mspA	0.02333	0.02933	-0.006	0.004269	3	3	1.406	3.528
Day 14
eccD5 Tet-OFF pMV261 vs. eccD5 Tet-OFF pMV261 +Atc	0.01067	0.01667	-0.006	0.002494	3	3	2.405	4
eccD5 Tet-OFF pMV261 vs. eccD5 Tet-OFF pMV-mspA +Atc	0.01067	0.01733	-0.006667	0.003197	3	3	2.085	3.469
eccD5 Tet-OFF pMV261 vs. eccD5 Tet-OFF pMV-mspA	0.01067	0.01467	-0.004	0.002981	3	3	1.342	3.67
Day 16
eccD5 Tet-OFF pMV261 vs. eccD5 Tet-OFF pMV261 +Atc	0.006667	0.008	-0.001333	0.001333	3	3	1	3.2
eccD5 Tet-OFF pMV261 vs. eccD5 Tet-OFF pMV-mspA +Atc	0.006667	0.01067	-0.004	0.0009428	3	3	4.243	4
eccD5 Tet-OFF pMV261 vs. eccD5 Tet-OFF pMV-mspA	0.006667	0.008	-0.001333	0.0006667	3	3	2	2
Day 18
eccD5 Tet-OFF pMV261 vs. eccD5 Tet-OFF pMV261 +Atc	0.01467	0.01533	-0.0006667	0.002981	3	3	0.2236	2.21
eccD5 Tet-OFF pMV261 vs. eccD5 Tet-OFF pMV-mspA +Atc	0.01467	0.014	0.0006667	0.003528	3	3	0.189	3.548
eccD5 Tet-OFF pMV261 vs. eccD5 Tet-OFF pMV-mspA	0.01467	0.01133	0.003333	0.002981	3	3	1.118	2.21
Day 21
eccD5 Tet-OFF pMV261 vs. eccD5 Tet-OFF pMV261 +Atc	0.01333	0.01533	-0.002	0.002981	3	3	0.6708	3.67
eccD5 Tet-OFF pMV261 vs. eccD5 Tet-OFF pMV-mspA +Atc	0.01333	0.01467	-0.001333	0.003771	3	3	0.3536	3.864
eccD5 Tet-OFF pMV261 vs. eccD5 Tet-OFF pMV-mspA	0.01333	0.01267	0.0006667	0.002749	3	3	0.2425	3.124
Day 25
eccD5 Tet-OFF pMV261 vs. eccD5 Tet-OFF pMV261 +Atc	0.018	0.009333	0.008667	0.003528	3	3	2.457	3.2
eccD5 Tet-OFF pMV261 vs. eccD5 Tet-OFF pMV-mspA +Atc	0.018	0.014	0.004	0.004619	3	3	0.866	3.938
eccD5 Tet-OFF pMV261 vs. eccD5 Tet-OFF pMV-mspA	0.018	0.01533	0.002667	0.004055	3	3	0.6576	3.928
Day 28
eccD5 Tet-OFF pMV261 vs. eccD5 Tet-OFF pMV261 +Atc	0.02	0.01867	0.001333	0.004372	3	3	0.305	2.406
eccD5 Tet-OFF pMV261 vs. eccD5 Tet-OFF pMV-mspA +Atc	0.02	0.024	-0.004	0.004619	3	3	0.866	2.876
eccD5 Tet-OFF pMV261 vs. eccD5 Tet-OFF pMV-mspA	0.02	0.01867	0.001333	0.005077	3	3	0.2626	3.575

## Sheet: Fig S3D unpaired t-tests
Table S5. Statistical analyses of supplemental figures.
Fig S3D. Unpaired t-tests.
day	Below threshold?	P value	Mean of WT pMV261	Mean of eccD5 Tet-OFF pMV261	Difference	SE of difference	t ratio	df	Adjusted P Value
0			0.01	0.01	0	0
2	No	>0.999999	0.01733	0.01733	0	0.00359	0	4	>0.999999
4	No	0.748436	0.024	0.02867	-0.004667	0.01358	0.3436	4	0.995995
7	No	0.667492	0.014	0.012	0.002	0.00432	0.4629	4	0.995935
9	No	>0.999999	0.026	0.026	0	0.002582	0	4	>0.999999
11	No	0.398208	0.02	0.02333	-0.003333	0.003528	0.9449	4	0.971416
14	No	0.478509	0.01733	0.01067	0.006667	0.008537	0.7809	4	0.979887
16	No	0.055041	0.01067	0.006667	0.004	0.001491	2.683	4	0.432832
18	No	0.183567	0.01	0.01467	-0.004667	0.002906	1.606	4	0.802592
21	No	0.77805	0.01467	0.01333	0.001333	0.004422	0.3015	4	0.995995
25	No	0.050248	0.009333	0.018	-0.008667	0.003127	2.772	4	0.432832
28	No	0.138571	0.03	0.02	0.01	0.005416	1.846	4	0.738798

## Sheet: Fig S4A. 2way ANOVA
Table S5. Statistical analyses of supplemental figures.
Fig S4A. Two-way ANOVA.
Table Analyzed	Fig. S4A glycerol 7H9 +Zn, trace Fe Cu WT controls
Two-way RM ANOVA	Matching: Stacked
Assume sphericity?	No
Alpha	0.05
Source of Variation	% of total variation	P value	P value summary	Significant?	Geisser-Greenhouse's epsilon
Time x Strain	7.378	<0.0001	****	Yes	0.1915
Time	89.42	<0.0001	****	Yes	0.1915
Strain	1.387	0.0513	ns	No
Subject	0.9195	<0.0001	****	Yes
ANOVA table	SS	DF	MS	F (DFn, DFd)	P value
Time x Strain	1.105	33	0.03347	F (6.321, 16.86) = 21.89	P<0.0001
Time	13.39	11	1.217	F (2.107, 16.86) = 795.9	P<0.0001
Strain	0.2076	3	0.06919	F (3, 8) = 4.021	P=0.0513
Subject	0.1377	8	0.01721	F (8, 88) = 11.25	P<0.0001
Residual	0.1345	88	0.001529
Data summary
Number of columns (Strain)	4
Number of rows (Time)	12
Number of subjects (Subject)	12
Number of missing values	0
Within each row, compare columns (simple effects within rows)
Number of families	12
Number of comparisons per family	3
Alpha	0.05
Dunnett's multiple comparisons test	Mean diff.	95.00% CI of diff.	Below threshold?	Summary	Adjusted P Value
day 0
WT pMV261 vs. WT pMV261 +Atc	0
WT pMV261 vs. WT pMV-mspA	0
WT pMV261 vs. WT pMV-mspA +Atc	0
day 2
WT pMV261 vs. WT pMV261 +Atc	-0.001333	-0.01974 to 0.01708	No	ns	0.986
WT pMV261 vs. WT pMV-mspA	-0.003333	-0.02364 to 0.01697	No	ns	0.879
WT pMV261 vs. WT pMV-mspA +Atc	0.002667	-0.01985 to 0.02518	No	ns	0.8232
day 4
WT pMV261 vs. WT pMV261 +Atc	0.008667	-0.02679 to 0.04412	No	ns	0.7213
WT pMV261 vs. WT pMV-mspA	0.01067	-0.03853 to 0.05986	No	ns	0.7372
WT pMV261 vs. WT pMV-mspA +Atc	0.004	-0.02728 to 0.03528	No	ns	0.8903
day 7
WT pMV261 vs. WT pMV261 +Atc	-0.008	-0.02164 to 0.005644	No	ns	0.1893
WT pMV261 vs. WT pMV-mspA	-0.002	-0.06606 to 0.06206	No	ns	0.9958
WT pMV261 vs. WT pMV-mspA +Atc	-0.006667	-0.02612 to 0.01279	No	ns	0.5001
day 9
WT pMV261 vs. WT pMV261 +Atc	-0.06533	-0.08696 to -0.04371	Yes	**	0.0016
WT pMV261 vs. WT pMV-mspA	-0.004	-0.1380 to 0.1300	No	ns	0.9952
WT pMV261 vs. WT pMV-mspA +Atc	-0.062	-0.07628 to -0.04772	Yes	***	0.001
day 11
WT pMV261 vs. WT pMV261 +Atc	-0.1833	-0.2339 to -0.1328	Yes	**	0.0026
WT pMV261 vs. WT pMV-mspA	-0.002667	-0.2092 to 0.2038	No	ns	0.9996
WT pMV261 vs. WT pMV-mspA +Atc	-0.182	-0.1995 to -0.1645	Yes	****	<0.0001
day 14
WT pMV261 vs. WT pMV261 +Atc	-0.3033	-0.3791 to -0.2276	Yes	***	0.0003
WT pMV261 vs. WT pMV-mspA	-0.008	-0.3098 to 0.2938	No	ns	0.9974
WT pMV261 vs. WT pMV-mspA +Atc	-0.3253	-0.4493 to -0.2014	Yes	**	0.0033
day 16
WT pMV261 vs. WT pMV261 +Atc	-0.3593	-0.5201 to -0.1986	Yes	**	0.007
WT pMV261 vs. WT pMV-mspA	-0.03667	-0.4110 to 0.3377	No	ns	0.8973
WT pMV261 vs. WT pMV-mspA +Atc	-0.386	-0.5348 to -0.2372	Yes	**	0.0046
day 18
WT pMV261 vs. WT pMV261 +Atc	-0.28	-0.4476 to -0.1124	Yes	*	0.0136
WT pMV261 vs. WT pMV-mspA	0.038	-0.3008 to 0.3768	No	ns	0.874
WT pMV261 vs. WT pMV-mspA +Atc	-0.284	-0.5665 to -0.001487	Yes	*	0.0494
day 21
WT pMV261 vs. WT pMV261 +Atc	-0.04933	-0.1991 to 0.1004	No	ns	0.3327
WT pMV261 vs. WT pMV-mspA	0.02667	-0.3414 to 0.3947	No	ns	0.9406
WT pMV261 vs. WT pMV-mspA +Atc	-0.096	-0.4191 to 0.2271	No	ns	0.3816
day 25
WT pMV261 vs. WT pMV261 +Atc	0.164	-0.04339 to 0.3714	No	ns	0.0798
WT pMV261 vs. WT pMV-mspA	-0.01867	-0.3201 to 0.2827	No	ns	0.9641
WT pMV261 vs. WT pMV-mspA +Atc	0.172	-0.3151 to 0.6591	No	ns	0.3065
day 28
WT pMV261 vs. WT pMV261 +Atc	0.1827	0.01611 to 0.3492	Yes	*	0.0372
WT pMV261 vs. WT pMV-mspA	0.005333	-0.2901 to 0.3008	No	ns	0.9996
WT pMV261 vs. WT pMV-mspA +Atc	0.2413	0.05801 to 0.4247	Yes	*	0.0204
Test details	Mean 1	Mean 2	Mean diff.	SE of diff.	N1	N2	q	DF
day 0
WT pMV261 vs. WT pMV261 +Atc	0.01	0.01	0	0	3	3
WT pMV261 vs. WT pMV-mspA	0.01	0.01	0	0	3	3
WT pMV261 vs. WT pMV-mspA +Atc	0.01	0.01	0	0	3	3
day 2
WT pMV261 vs. WT pMV261 +Atc	0.02867	0.03	-0.001333	0.005077	3	3	0.2626	3.981
WT pMV261 vs. WT pMV-mspA	0.02867	0.032	-0.003333	0.005578	3	3	0.5976	3.948
WT pMV261 vs. WT pMV-mspA +Atc	0.02867	0.026	0.002667	0.003712	3	3	0.7184	2
day 4
WT pMV261 vs. WT pMV261 +Atc	0.06133	0.05267	0.008667	0.009707	3	3	0.8928	3.921
WT pMV261 vs. WT pMV-mspA	0.06133	0.05067	0.01067	0.01226	3	3	0.8703	3.298
WT pMV261 vs. WT pMV-mspA +Atc	0.06133	0.05733	0.004	0.006992	3	3	0.5721	2.8
day 7
WT pMV261 vs. WT pMV261 +Atc	0.07733	0.08533	-0.008	0.003399	3	3	2.353	3.298
WT pMV261 vs. WT pMV-mspA	0.07733	0.07933	-0.002	0.01193	3	3	0.1677	2.251
WT pMV261 vs. WT pMV-mspA +Atc	0.07733	0.084	-0.006667	0.005077	3	3	1.313	3.575
day 9
WT pMV261 vs. WT pMV261 +Atc	0.1147	0.18	-0.06533	0.005457	3	3	11.97	3.369
WT pMV261 vs. WT pMV-mspA	0.1147	0.1187	-0.004	0.02288	3	3	0.1748	2.066
WT pMV261 vs. WT pMV-mspA +Atc	0.1147	0.1767	-0.062	0.003197	3	3	19.39	2.806
day 11
WT pMV261 vs. WT pMV261 +Atc	0.1827	0.366	-0.1833	0.009888	3	3	18.54	2.375
WT pMV261 vs. WT pMV-mspA	0.1827	0.1853	-0.002667	0.03458	3	3	0.07712	2.028
WT pMV261 vs. WT pMV-mspA +Atc	0.1827	0.3647	-0.182	0.004714	3	3	38.61	3.782
day 14
WT pMV261 vs. WT pMV261 +Atc	0.3133	0.6167	-0.3033	0.02068	3	3	14.67	3.898
WT pMV261 vs. WT pMV-mspA	0.3133	0.3213	-0.008	0.05596	3	3	0.143	2.242
WT pMV261 vs. WT pMV-mspA +Atc	0.3133	0.6387	-0.3253	0.02909	3	3	11.18	3.002
day 16
WT pMV261 vs. WT pMV261 +Atc	0.3753	0.7347	-0.3593	0.03352	3	3	10.72	2.56
WT pMV261 vs. WT pMV-mspA	0.3753	0.412	-0.03667	0.06607	3	3	0.5549	2.133
WT pMV261 vs. WT pMV-mspA +Atc	0.3753	0.7613	-0.386	0.03172	3	3	12.17	2.632
day 18
WT pMV261 vs. WT pMV261 +Atc	0.5413	0.8213	-0.28	0.03665	3	3	7.639	2.721
WT pMV261 vs. WT pMV-mspA	0.5413	0.5033	0.038	0.06245	3	3	0.6085	2.228
WT pMV261 vs. WT pMV-mspA +Atc	0.5413	0.8253	-0.284	0.05391	3	3	5.268	2.311
day 21
WT pMV261 vs. WT pMV261 +Atc	0.744	0.7933	-0.04933	0.02469	3	3	1.998	2
WT pMV261 vs. WT pMV-mspA	0.744	0.7173	0.02667	0.06068	3	3	0.4395	2
WT pMV261 vs. WT pMV-mspA +Atc	0.744	0.84	-0.096	0.05327	3	3	1.802	2
day 25
WT pMV261 vs. WT pMV261 +Atc	0.8267	0.6627	0.164	0.03693	3	3	4.441	2.151
WT pMV261 vs. WT pMV-mspA	0.8267	0.8453	-0.01867	0.05173	3	3	0.3609	2.076
WT pMV261 vs. WT pMV-mspA +Atc	0.8267	0.6547	0.172	0.08164	3	3	2.107	2.03
day 28
WT pMV261 vs. WT pMV261 +Atc	0.9067	0.724	0.1827	0.04603	3	3	3.968	3.999
WT pMV261 vs. WT pMV-mspA	0.9067	0.9013	0.005333	0.06996	3	3	0.07624	3.042
WT pMV261 vs. WT pMV-mspA +Atc	0.9067	0.6653	0.2413	0.05016	3	3	4.812	3.916

[truncated: 20 more sheets: Fig S4B. 2way ANOVA, Fig S4C. 2way ANOVA, Fig S4D. 2way ANOVA, Fig S4D. Unpaired t-test, Fig S4E. 2way ANOVA, Fig S4E. Unpaired t-test, Fig S4F. 2way ANOVA, Fig S4F. Unpaired t-test, Fig S5A. Unpaired t-test, Fig S5B. Unpaired t-tests, Fig S5C. Unpaired t-tests, Fig S5D. Unpaired t-tests, Fig S5E. Unpaired t-tests, Fig S5F. Unpaired t-tests, Fig S5G. Unpaired t-tests, Fig S5H. Unpaired t-tests, Fig S5I. Unpaired t-tests, Fig S5J. Unpaired t-tests, Fig S5K. Unpaired t-tests, Fig S5L. Unpaired T-tests]
